# Supplementary material for: Molecular mechanism of hyperactivation conferred by a truncation of TRPA1
Source: Nat Commun. 2023 May 19;14:2867. doi: 10.1038/s41467-023-38542-1 (PMC10199097; doi:10.1038/s41467-023-38542-1)
Supplement: Supplementary file 4 — Source Data [file 41467_2023_38542_MOESM4_ESM.xlsx]

## Sheet: Fig 1E
1E			AITC response (Arbitraty Units)
		WT mean	R919* mean	N855S mean
	Cell batch 1	0.209	0.0122	0.282
	Cell batch 2	0.2253	0.004467	0.29
	Cell batch 3	0.237	0.005467	0.269
	Cell batch 4	0.2384	0.007867	0.288

## Sheet: Fig 1G,H
1G	Representative IV curve data:									1H	Population data:
		FEPS		WT		R919*		ΔS6
	mV	I (µA)	mV	I (µA)	mV	I (µA)	mV	I (µA)					Peak I (µA) at + 80 mV									Peak I (µA) at - 80 mV
	-79.9561	-4.62646	-80.2612	-0.96741	-80.4749	-0.19836	-80.2917	0.021362		Oocyte #	WT	Oocyte #	FEPS	Oocyte #	R919*	Oocyte #	ΔS6		Oocyte #	WT	Oocyte #	FEPS	Oocyte #	R919*	Oocyte #	ΔS6
	-79.834	-4.60815	-79.9255	-0.9613	-80.4749	-0.20447	-79.9561	0.048828		1	2.97546	1	6.04858	1	0.064087	1	0.025967		1	-0.79346	1	-4.14734	1	-0.09836	1	-0.10986
	-79.9561	-4.599	-79.7424	-0.9552	-79.9255	-0.19836	-79.6814	0.018311		2	2.84119	2	8.67004	2	0.067139	2	0.015259		2	-0.86975	2	-3.39966	2	-0.012207	2	-0.03052
	-79.4678	-4.58984	-79.2542	-0.97046	-79.7424	-0.19836	-79.6814	0.030518		3	2.74048	3	4.8645	3	0.076294	3	0.039673		3	-0.75073	3	-4.3335	3	-0.05493	3	-0.0946
	-78.6743	-4.58069	-79.0405	-0.95215	-79.7119	-0.18616	-79.4373	0.012207		4	3.72315	4	2.22168	4	0.20142	4	0.229321		4	-1.297	4	-0.91248	4	-0.20142	4	0.022778
	-79.0405	-4.5639	-78.8574	-0.9552	-79.4373	-0.19531	-79.5288	-0.03357		5	2.5238	5	4.97436	5	0.021362	5	0.042725		5	-0.7782	5	-1.53503	5	-0.07376	5	0.030518
	-78.8574	-4.55322	-78.7964	-0.9552	-79.2542	-0.19836	-78.8879	0.006104		6	3.01514	6	4.09851			6	-0.17395		6	-0.72937	6	-2.01416			6	0.082397
	-78.3691	-4.54865	-78.4302	-0.95215	-78.9795	-0.20142	-78.7659	0.021362		7	4.20227					7	-0.04272		7	-1.27869					7	0.093787
	-78.064	-4.53339	-78.2166	-0.9552	-78.7659	-0.19836	-78.5828	-0.0061
	-78.0029	-4.51813	-77.8809	-0.9491	-78.7354	-0.18921	-78.5828	0
	-77.9724	-4.51202	-77.8198	-0.94604	-78.2471	-0.19226	-78.186	-0.00305
	-77.7283	-4.50134	-77.3315	-0.94604	-78.2166	-0.19531	-77.8809	0.009155
	-77.3621	-4.50134	-77.1484	-0.94299	-78.064	-0.19531	-77.7893	0.012207
	-77.179	-4.47845	-76.9348	-0.94604	-77.8503	-0.19226	-77.6367	0.027466
	-77.2705	-4.46777	-76.6907	-0.93079	-77.7283	-0.18616	-77.4231	0
	-77.1484	-4.45251	-76.2634	-0.93079	-77.2705	-0.18311	-77.179	0.027466
	-76.5076	-4.44489	-76.0803	-0.92773	-77.1179	-0.19226	-76.9653	0.027466
	-76.5076	-4.43268	-75.8972	-0.93384	-76.9653	-0.18005	-76.8433	0.015259
	-76.3855	-4.41895	-75.8362	-0.93384	-76.8433	-0.19531	-76.8433	0.024414
	-76.2329	-4.41284	-75.2563	-0.93689	-76.5076	-0.18311	-76.416	0.003052
	-75.7446	-4.39758	-75.1953	-0.92163	-76.2634	-0.18311	-76.2634	0.015259
	-75.1343	-4.38538	-75.1343	-0.93079	-76.0498	-0.18616	-76.0803	0.024414
	-75.3479	-4.37317	-75.0732	-0.93079	-76.1108	-0.18616	-75.8057	-0.0061
	-75.2563	-4.35944	-74.707	-0.91553	-75.6226	-0.18616	-75.531	-0.00916
	-74.8291	-4.35638	-74.3713	-0.91858	-75.4089	-0.18311	-75.1648	0.003052
	-74.7986	-4.3396	-74.3103	-0.91248	-75.1648	-0.18311	-75.3479	0.003052
	-74.7375	-4.3335	-74.0967	-0.92163	-75.1648	-0.18616	-75.1343	-0.00305
	-74.5239	-4.30908	-73.8831	-0.91248	-75.1343	-0.18616	-74.8291	0.012207
	-74.2188	-4.3045	-73.4253	-0.92163	-74.4629	-0.18616	-74.6155	0.009155
	-73.822	-4.2923	-73.3337	-0.91248	-74.4324	-0.18005	-74.3713	0.003052
	-73.7	-4.27246	-73.1201	-0.90637	-74.3713	-0.18311	-74.4324	0.027466
	-73.7915	-4.27094	-73.0896	-0.90027	-74.0662	-0.18005	-74.2798	0.021362
	-73.4863	-4.25262	-72.7234	-0.90332	-73.7915	-0.18921	-73.7305	0
	-73.0286	-4.24652	-72.5098	-0.88806	-73.5168	-0.18311	-73.4863	0.033569
	-72.9065	-4.22821	-72.2961	-0.90332	-73.4863	-0.18005	-73.5474	0.027466
	-72.6929	-4.22058	-72.0825	-0.90027	-73.4558	-0.17395	-73.3337	0.018311
	-72.7844	-4.2038	-71.9299	-0.88806	-72.8149	-0.18005	-73.1506	0.015259
	-72.2351	-4.19159	-71.6248	-0.89417	-72.6013	-0.18005	-72.8149	-0.00305
	-71.991	-4.18549	-71.3501	-0.90027	-72.4182	-0.18005	-72.7234	0.009155
	-72.0215	-4.1687	-71.2585	-0.88806	-72.2961	-0.18616	-72.3877	0.003052
	-71.8689	-4.16107	-70.8618	-0.89111	-72.052	-0.177	-72.2351	-0.00305
	-71.4722	-4.14581	-70.6787	-0.89417	-71.6553	-0.18311	-72.0215	-0.00305
	-71.228	-4.13208	-70.4651	-0.88806	-71.6248	-0.17395	-71.7163	0.003052
	-71.106	-4.13055	-70.1904	-0.88196	-71.6553	-0.17395	-71.6248	-0.00305
	-71.167	-4.10156	-69.9768	-0.87891	-71.228	-0.18311	-71.5332	0.012207
	-70.7397	-4.09698	-69.7021	-0.87585	-71.0144	-0.18005	-71.106	0.006104
	-70.343	-4.09241	-69.6716	-0.88196	-70.5261	-0.177	-71.0144	-0.00305
	-70.343	-4.07715	-69.5496	-0.87585	-70.8008	-0.17395	-70.8618	0.018311
	-70.0684	-4.07104	-69.4275	-0.8728	-70.4346	-0.16785	-70.7703	0.030518
	-69.9768	-4.05273	-68.9087	-0.88501	-70.0378	-0.18005	-70.2515	0.018311
	-69.397	-4.03748	-68.9392	-0.86975	-69.9158	-0.18005	-70.1599	0.012207
	-69.4885	-4.02374	-68.8171	-0.8667	-69.8547	-0.18311	-69.8547	0.033569
	-69.3665	-4.01764	-68.2678	-0.8606	-69.8242	-0.18005	-69.8547	0.012207
	-69.2444	-3.99475	-68.2068	-0.85449	-69.458	-0.16785	-69.4275	0.015259
	-68.9087	-3.99475	-67.9016	-0.85449	-69.0308	-0.18005	-69.1528	0.012207
	-68.4204	-3.97797	-67.749	-0.85449	-68.9087	-0.17395	-69.0613	-0.01221
	-68.6035	-3.97186	-67.7795	-0.86365	-68.9392	-0.1709	-68.9697	-0.0061
	-68.4509	-3.9566	-67.2302	-0.8606	-68.634	-0.177	-68.7256	0.021362
	-67.9321	-3.94745	-66.9556	-0.84229	-68.2373	-0.16785	-68.4814	-0.01526
	-67.8101	-3.92456	-66.9861	-0.84839	-68.0542	-0.177	-68.4814	0.003052
	-67.6575	-3.91693	-66.8945	-0.84229	-68.0542	-0.16785	-68.2373	0.006104
	-67.6575	-3.90625	-66.4978	-0.84839	-67.9016	-0.17395	-68.2983	0.009155
	-67.1692	-3.89557	-66.2842	-0.83923	-67.5659	-0.1709	-67.6575	0.018311
	-66.5588	-3.88489	-66.1011	-0.84839	-67.1997	-0.17395	-67.7185	0.018311
	-66.864	-3.86353	-66.04	-0.83313	-66.9861	-0.16785	-67.1692	0.015259
	-66.7419	-3.85437	-65.7959	-0.83618	-67.0471	-0.17395	-67.3828	0.030518
	-66.5588	-3.83148	-65.4297	-0.83618	-66.7114	-0.1709	-66.9861	0.009155
	-66.2842	-3.83148	-65.2466	-0.83313	-66.4368	-0.16785	-66.803	0.003052
	-66.0706	-3.82233	-65.155	-0.83313	-66.3452	-0.17395	-66.5894	0.018311
	-65.9485	-3.80859	-64.9109	-0.81787	-66.1316	-0.1709	-66.4062	0
	-65.9485	-3.79639	-64.6362	-0.83008	-66.04	-0.1709	-66.1316	0.021362
	-65.2161	-3.7796	-64.4226	-0.82092	-65.5212	-0.16785	-66.0095	0.021362
	-65.3076	-3.77045	-64.3311	-0.82703	-65.4297	-0.16785	-65.6128	-0.0061
	-65.0635	-3.74756	-63.9648	-0.81787	-65.2161	-0.16785	-65.5518	-0.0061
	-64.7278	-3.74756	-63.8733	-0.81177	-65.0024	-0.16785	-65.4297	-0.0061
	-64.5752	-3.72772	-63.385	-0.81482	-64.6667	-0.16479	-65.1855	-0.00305
	-64.1785	-3.71704	-63.5376	-0.81177	-64.4531	-0.15869	-65.0024	-0.00916
	-64.0869	-3.71094	-63.2629	-0.83008	-64.3311	-0.17395	-64.6667	0.003052
	-63.9954	-3.69568	-62.9578	-0.80566	-64.1174	-0.16174	-64.6667	0.009155
	-63.6292	-3.67889	-62.6221	-0.79956	-64.209	-0.16174	-64.4226	0.006104
	-63.5071	-3.66516	-62.3779	-0.81482	-63.6292	-0.15564	-63.8428	0.030518
	-63.1714	-3.65906	-62.5	-0.80872	-63.5071	-0.16174	-63.9954	0.009155
	-63.1714	-3.64227	-61.9812	-0.80872	-63.5071	-0.15869	-63.7817	0.039673
	-62.9883	-3.62854	-61.9507	-0.80566	-63.0493	-0.15869	-63.7817	-0.0061
	-62.4084	-3.61786	-61.3403	-0.79346	-62.9883	-0.15869	-63.385	0.018311
	-62.3169	-3.6026	-61.5234	-0.80566	-62.3779	-0.16479	-63.1409	0.006104
	-62.4084	-3.59497	-61.2488	-0.78735	-62.6831	-0.15259	-62.8967	0.009155
	-62.1033	-3.57208	-60.8215	-0.79651	-62.2253	-0.16174	-62.9272	0.009155
	-61.7065	-3.56445	-60.8826	-0.79041	-62.1033	-0.15564	-62.6831	-0.0061
	-61.554	-3.55225	-60.6995	-0.79041	-61.5234	-0.15259	-62.3474	0.009155
	-61.2488	-3.54004	-60.73	-0.7843	-61.7371	-0.16174	-62.1338	-0.01831
	-61.2488	-3.53088	-60.1196	-0.79041	-61.3098	-0.15564	-62.0422	-0.0061
	-60.7605	-3.51715	-60.1807	-0.7843	-61.2488	-0.15564	-61.9812	-0.00305
	-60.7605	-3.508	-59.6619	-0.77515	-60.9131	-0.15564	-61.3708	-0.02136
	-60.7605	-3.49121	-59.7229	-0.78125	-60.6689	-0.15259	-61.4319	0.015259
	-60.4553	-3.47748	-59.3872	-0.78125	-60.6689	-0.15869	-61.0352	0.006104
	-60.3027	-3.47137	-59.2957	-0.76294	-60.3333	-0.15564	-60.9741	0.012207
	-59.8145	-3.45459	-58.7769	-0.76599	-60.1807	-0.14954	-60.6995	0.021362
	-59.7229	-3.44391	-58.8684	-0.76904	-59.8755	-0.14648	-60.4553	0.021362
	-59.9365	-3.43018	-58.5632	-0.76294	-59.9976	-0.15259	-60.3333	0.015259
	-59.4177	-3.42407	-58.136	-0.76294	-59.5398	-0.14954	-60.3027	0.012207
	-58.96	-3.39661	-58.1055	-0.75684	-59.3262	-0.14954	-59.845	0.036621
	-58.9294	-3.39355	-57.6172	-0.75989	-59.082	-0.14648	-59.6313	0.009155
	-58.7769	-3.37677	-57.7698	-0.75073	-58.7769	-0.14648	-59.7534	0.003052
	-58.5938	-3.36609	-57.2815	-0.74463	-58.7769	-0.14954	-59.5093	0.006104
	-58.075	-3.35693	-57.1899	-0.75684	-58.5327	-0.14954	-59.3262	-0.00916
	-58.0139	-3.34473	-56.8542	-0.75378	-58.136	-0.15259	-58.8379	-0.00305
	-57.9224	-3.33405	-57.0374	-0.74158	-57.9834	-0.15564	-58.7769	0.015259
	-57.7393	-3.31879	-56.5796	-0.76294	-58.0444	-0.15564	-58.5938	-0.01221
	-57.4341	-3.29742	-56.6101	-0.74463	-57.5867	-0.14343	-58.3191	-0.00916
	-57.3425	-3.29132	-55.9998	-0.74158	-57.3425	-0.14343	-58.0139	-0.00916
	-57.2815	-3.28217	-56.2439	-0.74158	-57.1594	-0.14648	-57.8003	0.006104
	-56.9153	-3.26996	-55.7251	-0.74158	-57.0984	-0.14954	-57.7393	0.018311
	-56.6101	-3.25165	-55.4504		-56.9763	-0.14954	-57.6782	-0.01831
	-56.366	-3.24402	-55.1758	-0.73547	-56.5186	-0.14343	-57.312	0.030518
	-56.1829	-3.22571	-54.9011	-0.72327	-56.3354	-0.14648	-57.251	0.006104
	-56.2134	-3.20587	-55.0537	-0.72937	-56.1218	-0.14343	-56.7627	0.009155
	-55.7251	-3.20129	-54.657	-0.72632	-56.0303	-0.14648	-56.7017	0.015259
	-55.481	-3.19366	-54.3823	-0.72632	-55.7251	-0.14954	-56.488	0.012207
	-55.3894	-3.17383	-54.1382	-0.72632	-55.3894	-0.14954	-56.2134	0.003052
	-55.2063	-3.1601	-54.3213	-0.72632	-55.3589	-0.14343	-56.2134	-0.01831
	-54.8706	-3.15247	-53.8635	-0.71411	-55.1453	-0.14954	-55.8167	0.027466
	-54.657	-3.13568	-53.5583	-0.71106	-54.8096	-0.14343	-55.8167	0.009155
	-54.3213	-3.12347	-53.5278	-0.71411	-54.5654	-0.14343	-55.4504	0
	-54.5654	-3.11584	-53.2837	-0.70801	-54.3518	-0.14343	-55.2063	0.003052
	-54.3213	-3.10211	-53.1311	-0.7019	-54.3213	-0.14343	-54.9927	0
	-53.9246	-3.0899	-52.8259	-0.70801	-54.2297	-0.13428	-54.9316	-0.00916
	-53.6194	-3.07007	-52.3682	-0.71411	-53.772	-0.14343	-54.5959	0.012207
	-53.5583	-3.07159	-52.3682	-0.6958	-53.6499	-0.14343	-54.4434	0.009155
	-53.4973	-3.05176	-52.3376	-0.6958	-53.4973	-0.14038	-54.1687	0.003052
	-53.3142	-3.03345	-51.9714	-0.6958	-53.4058	-0.13733	-54.0466	0.018311
	-52.9175	-3.03497	-51.6663	-0.69275	-53.0701	-0.14648	-54.0161	0
	-52.6428	-3.00903	-51.5137	-0.6897	-52.6428	-0.14343	-53.6194	-0.02441
	-52.8259	-3.0014	-51.4526	-0.68054	-52.7649	-0.14038	-53.4363	0.015259
	-52.1545	-2.98462	-51.0864	-0.68665	-52.4597	-0.13733	-53.2227	0.015259
	-51.8799	-2.97546	-50.9338	-0.67749	-52.1545	-0.14038	-53.2532	-0.02747
	-51.8188	-2.96326	-50.8423	-0.68359	-51.7578	-0.13428	-52.7344	-0.00305
	-51.8494	-2.94647	-50.4761	-0.67749	-51.7273	-0.14038	-52.6428	0.003052
	-51.9104	-2.93579	-50.3845	-0.65918	-51.7273	-0.13733	-52.3987	-0.01221
	-51.3916	-2.92511	-50.0793	-0.68054	-51.3611	-0.13428	-52.2766	0
	-50.9644	-2.91443	-49.8657	-0.67444	-51.178	-0.13733	-51.8494	-0.0061
	-51.0864	-2.90222	-49.6826	-0.66833	-50.9338	-0.13733	-51.8494	-0.01831
	-50.6592	-2.89612	-49.5605	-0.66528	-50.7812	-0.13428	-51.6052	0
	-50.354	-2.8717	-49.3469	-0.66528	-50.6592	-0.13428	-51.4221	-0.0061
	-50.1099	-2.85645	-49.0723	-0.65918	-50.415	-0.13733	-51.3	0.012207
	-50.0793	-2.84729	-48.7976	-0.65918	-50.1099	-0.13428	-51.1475	0.006104
	-49.9268	-2.84271	-48.584	-0.65613	-49.8047	-0.13733	-50.8423	-0.00305
	-49.4385	-2.82745	-48.4009	-0.65002	-49.8962	-0.12817	-50.5371	0.021362
	-49.1028	-2.81677	-48.0042	-0.65613	-49.3469	-0.13733	-50.5066	0.021362
	-49.1943	-2.80457	-48.1262	-0.65002	-49.1638	-0.12512	-50.2319	0.009155
	-49.0417	-2.78778	-47.821	-0.65918	-49.1333	-0.12817	-49.9573	0.009155
	-48.6145	-2.77252	-47.76	-0.64087	-48.7366	-0.13428	-49.8047	0.030518
	-48.2788	-2.76642	-47.2107	-0.63477	-48.7366	-0.12817	-49.8047	0.003052
	-48.3398	-2.74963	-47.3328	-0.65308	-48.3704	-0.12817	-49.2554	0.009155
	-48.3398	-2.74048	-46.7834	-0.62561	-48.1873	-0.12817	-49.2249	0.003052
	-48.0957	-2.73132	-46.9055	-0.63477	-48.0347	-0.12512	-48.8281	-0.00305
	-47.4854	-2.71759	-46.6003	-0.63782	-47.8516	-0.12817	-48.8586	-0.00305
	-47.3938	-2.69775	-46.2952	-0.64392	-47.5769	-0.12817	-48.7061	0.015259
	-47.6379	-2.6886	-45.8679	-0.62561	-47.1191	-0.12817	-48.3704	-0.0061
	-47.1497	-2.66876	-45.99	-0.62866	-47.3633	-0.12512	-48.2788	-0.00916
	-46.6919	-2.66418	-45.6543	-0.61951	-46.875	-0.13123	-47.9736	-0.00305
	-46.4172	-2.66418	-45.4712	-0.61035	-46.7224	-0.12512	-48.0042	0
	-46.6003	-2.63824	-45.3491	-0.61951	-46.6614	-0.12512	-47.5159	0.018311
	-46.4478	-2.62756	-45.166	-0.61035	-46.1731	-0.12207	-47.3938	0.015259
	-46.0205	-2.61536	-44.9219	-0.61035	-46.2036	-0.11902	-46.9971	0.006104
	-45.99	-2.60773	-44.7083	-0.6073	-45.8374	-0.11902	-47.0581	0.012207
	-45.8069	-2.58942	-44.4031	-0.61035	-45.6238	-0.11292	-46.5698	0.015259
	-45.4407	-2.57874	-44.342	-0.60425	-45.4712	-0.11902	-46.6614	0.006104
	-45.2881	-2.57263	-44.1895	-0.6012	-45.166	-0.12512	-46.1426	0.024414
	-44.8608	-2.55737	-43.7927	-0.59814	-45.2576	-0.12207	-46.3867	0.003052
	-44.9524	-2.54517	-43.3655	-0.59509	-44.8303	-0.11597	-45.9595	0.009155
	-44.8608	-2.53143	-43.396	-0.59204	-44.6472	-0.11902	-45.8984	0.015259
	-44.5862	-2.52533	-42.9077	-0.58899	-44.4946	-0.12207	-45.4712	0
	-44.0674	-2.49939	-42.9688	-0.57983	-44.3115	-0.11902	-45.166	-0.02136
	-43.9758	-2.49329	-42.6636	-0.58899	-44.0063	-0.11292	-45.4102	-0.01526
	-43.8232	-2.48413	-42.4805	-0.57678	-43.7012	-0.12512	-45.105	0.006104
	-43.5791	-2.4704	-42.3584	-0.57983	-43.4875	-0.11597	-44.7998	-0.01831
	-43.2739	-2.46124	-42.0532	-0.57983	-43.3655	-0.11597	-44.3115	0.015259
	-42.9382	-2.43835	-41.9312	-0.57678	-43.1519	-0.12207	-44.4031	0
	-43.0908	-2.43073	-41.5039	-0.56763	-42.8162	-0.11597	-44.1284	-0.05188
	-42.9382	-2.41547	-41.6565	-0.56458	-42.7246	-0.11292	-44.1589	0.082397
	-42.3584	-2.40631	-41.0767	-0.57678	-42.6941	-0.11597	-43.5181	-0.00305
	-42.4194	-2.40021	-41.1072	-0.56763	-42.4805	-0.11597	-43.7622	-0.01526
	-42.3889	-2.38037	-40.6494	-0.56152	-42.2058	-0.11597	-43.5791	0.018311
	-42.2668	-2.36969	-40.4663	-0.55237	-41.7786	-0.11292	-43.1824	-0.00305
	-41.7786	-2.35138	-40.5884	-0.55847	-41.748	-0.11597	-42.8467	-0.00305
	-41.4124	-2.34833	-40.1611	-0.55847	-41.5344	-0.10986	-42.7551	-0.00916
	-41.4124	-2.32849	-40.0696	-0.54626	-41.3208	-0.11292	-42.7856	-0.02747
	-41.3208	-2.32239	-39.6729	-0.54932	-40.741	-0.10986	-42.45	-0.02136
	-40.8325	-2.31628	-39.6729	-0.54626	-40.9851	-0.10986	-42.2058	-0.02136
	-40.6189	-2.2934	-39.3677	-0.55237	-40.741	-0.10681	-41.7175	-0.01526
	-40.4358	-2.29187	-39.3372	-0.53406	-40.4663	-0.10986	-41.7175	-0.00916
	-40.4968	-2.27661	-38.7573	-0.53711	-40.0085	-0.11292	-41.4124	-0.00305
	-40.1917	-2.26746	-38.7573	-0.53711	-40.0391	-0.10986	-41.3208	-0.01831
	-39.5508	-2.2522	-38.6353	-0.51575	-39.917	-0.11292	-40.9851	0.009155
	-39.7034	-2.23389	-38.5742	-0.5249	-39.7949	-0.10986	-41.0461	0.003052
	-39.7339	-2.22473	-38.2385	-0.53101	-39.4592	-0.10681	-40.863	0
	-39.5203	-2.21252	-37.8113	-0.5127	-39.0625	-0.10681	-40.5884	0.006104
	-39.1235	-2.20184	-37.7808	-0.52795	-39.2761	-0.10376	-40.3137	0.015259
	-38.7878	-2.18658	-37.4756	-0.50964	-38.9099	-0.11292	-40.1611	0.003052
	-38.9709	-2.1759	-37.384	-0.5188	-38.6658	-0.10376	-40.2527	0.018311
	-38.6047	-2.1637	-36.8958	-0.50659	-38.2996	-0.10681	-39.6423	0.024414
	-38.0249	-2.15607	-37.1094	-0.50354	-38.147	-0.10681	-39.3677	-0.00305
	-37.8113	-2.14844	-36.6821	-0.50659	-38.208	-0.11292	-39.1235	0.006104
	-37.7808	-2.13165	-36.6821	-0.49744	-37.6587	-0.10376	-39.2151	0.006104
	-37.8113	-2.1225	-36.1938	-0.50049	-37.5977	-0.10071	-39.0015	-0.00305
	-37.2009	-2.10876	-36.0718	-0.50049	-37.2925	-0.10376	-38.8489	-0.00916
	-36.9873	-2.10114	-35.7666	-0.50049	-37.1704	-0.10986	-38.208	0.006104
	-37.1094	-2.07977	-35.7666	-0.47913	-36.8347	-0.10681	-38.3301	-0.01831
	-36.8042	-2.06299	-35.4004	-0.50049	-36.6516	-0.10681	-37.9028	-0.01221
	-36.5906	-2.06146	-35.1562	-0.48523	-36.377	-0.10376	-37.9639	0
	-36.438	-2.04773	-35.1868	-0.47913	-36.377	-0.10986	-37.5671	0.015259
	-36.1328	-2.03857	-34.8206	-0.47913	-36.1633	-0.10376	-37.384	0.012207
	-36.1938	-2.01569	-34.6069	-0.47607	-35.9192	-0.09766	-37.4451	0.009155
	-35.9802	-2.01111	-34.3323	-0.46997	-35.614	-0.10376	-37.0483	0.021362
	-35.2478	-1.9989	-34.2102	-0.46082	-35.1257	-0.10071	-36.8958	0.033569
	-35.0037	-1.97906	-33.8745	-0.46997	-35.2783	-0.09766	-36.6821	0.015259
	-35.0647	-1.97906	-33.6914	-0.46997	-35.1257	-0.09766	-36.499	0.009155
	-35.0037	-1.96075	-33.5083	-0.46082	-34.5764	-0.0946	-36.438	0.021362
	-34.6069	-1.95465	-33.3862	-0.46082	-34.5459	-0.10376	-35.9497	-0.01526
	-34.0881	-1.93939	-33.3557	-0.44861	-34.3933	-0.10071	-35.7971	0.003052
	-34.2102	-1.92413	-32.9285	-0.4425	-34.3628	-0.09766	-35.6445	0.021362
	-34.1492	-1.92108	-32.8674	-0.4364	-33.6914	-0.10681	-35.5225	-0.00916
	-33.783	-1.90277	-32.6233	-0.44861	-33.6609	-0.0946	-35.3699	-0.00305
	-33.5999	-1.89209	-32.4707	-0.4364	-33.4473	-0.09766	-34.8816	-0.00305
	-33.2947	-1.88599	-32.1045	-0.43335	-33.4778	-0.0885	-34.79	-0.00305
	-33.3862	-1.8692	-32.1045	-0.43945	-33.02	-0.0946	-34.8206	-0.01221
	-33.2336	-1.85394	-31.6467	-0.43335	-32.7148	-0.09766	-34.2712	0.006104
	-32.7148	-1.85089	-31.4941	-0.43335	-32.7454	-0.10071	-34.2712	0.003052
	-32.4707	-1.828	-31.25	-0.41809	-32.5928	-0.10071	-33.6914	0.006104
	-32.4402	-1.82037	-30.9753	-0.41199	-32.4097	-0.0946	-33.9661	0.018311
	-32.1655	-1.80664	-30.7617	-0.42419	-31.9214	-0.09155	-33.5083	0.006104
	-31.8604	-1.79443	-30.426	-0.41809	-31.8298	-0.0946	-33.5999	-0.0061
	-31.5247	-1.78986	-30.4565	-0.41199	-31.6467	-0.0946	-32.8369	0.012207
	-31.6162	-1.77155	-30.1819	-0.41504	-31.5552	-0.09155	-33.1421	0.012207
	-31.5552	-1.76239	-30.0293	-0.40283	-31.0669	-0.10071	-32.8064	0.012207
	-30.9448	-1.75171	-29.6326	-0.41199	-30.7312	-0.0946	-32.6843	0.003052
	-30.7922	-1.74408	-29.7546	-0.40283	-30.8838	-0.08545	-32.196	-0.01221
	-31.0669	-1.73798	-29.6326	-0.39673	-30.6396	-0.0885	-32.1045	-0.01221
	-30.6702	-1.71814	-29.0833	-0.39673	-30.3345	-0.0885	-31.9824	-0.0061
	-30.2124	-1.71509	-28.9001	-0.39978	-30.2124	-0.0885	-31.8604	-0.01831
	-29.9683	-1.69983	-28.6255	-0.37842	-29.9988	-0.09766	-31.5552	-0.00305
	-30.0598	-1.68915	-28.656	-0.37537	-29.7852	-0.08545	-31.3721	0.003052
	-29.9683	-1.67542	-27.9846	-0.38147	-29.541	-0.0885	-31.0059	-0.00916
	-29.4189	-1.66016	-27.8931	-0.37537	-29.5105	-0.0885	-31.0059	0.012207
	-29.0833	-1.65405	-27.8931	-0.36316	-29.1443	-0.09155	-30.8228	-0.0061
	-28.9917	-1.6449	-27.5879		-29.0527	-0.0885	-30.3955	0.003052
	-28.9001	-1.64185	-27.4963	-0.37842	-28.8086	-0.0824	-30.3345	0.018311
	-28.595	-1.61743	-26.9775	-0.37231	-28.2593	-0.08545	-30.2734	0.021362
	-28.3813	-1.61438	-27.1301	-0.37231	-28.1372	-0.08545	-30.0598	0.015259
	-28.2288	-1.60217	-26.6418	-0.37537	-27.9236	-0.0885	-29.6021	0.012207
	-28.4729	-1.58386	-26.9165	-0.36926	-27.9236	-0.07935	-29.5105	0.033569
	-27.9236	-1.57928	-26.2756	-0.35095	-27.6489	-0.07629	-29.541	0.003052
	-27.6184	-1.56097	-26.3062	-0.354	-27.2522	-0.08545	-29.2358	0
	-27.5574	-1.55029	-25.9399	-0.35095	-27.2217	-0.09155	-28.8391	0.018311
	-27.4048	-1.54114	-25.7263	-0.34485	-27.2522	-0.07935	-28.717	-0.00916
	-27.3132	-1.5274	-25.4822	-0.34485	-26.6418	-0.08545	-28.7781	0
	-26.947	-1.5213	-25.0854	-0.34485	-26.6113	-0.0824	-28.5645	0.015259
	-26.4893	-1.50299	-25.0549	-0.35095	-26.3977	-0.0885	-28.1677	-0.01221
	-26.5198	-1.48773	-24.9634	-0.33569	-26.2451	-0.0824	-27.8931	-0.01221
	-26.2146	-1.48163	-24.7803	-0.33569	-26.0925	-0.0824	-27.771	0.003052
	-25.9399	-1.48163	-24.4446	-0.33875	-25.6348	-0.0824	-27.5574	0.009155
	-25.7874	-1.4679	-24.292	-0.32043	-25.4211	-0.08545	-27.4963	0.012207
	-25.4822	-1.45264	-24.292	-0.32349	-25.2075	-0.07629	-27.0691	0.015259
	-25.5127	-1.44501	-24.0173	-0.31128	-24.9634	-0.07629	-26.9165	0.018311
	-25.2686	-1.42975	-23.8953	-0.32349	-24.9329	-0.07324	-26.7639	0.027466
	-24.7803	-1.41296	-23.4985	-0.31128	-24.5667	-0.07324	-26.7334	0.012207
	-24.7192	-1.40991	-23.2544	-0.30823	-24.6582	-0.07935	-26.2451	0.012207
	-24.7498	-1.39465	-23.1628	-0.31128	-24.353	-0.07324	-26.2756	0.018311
	-24.4141	-1.38397	-22.7051	-0.30212	-24.0784	-0.07935	-25.8789	0.006104
	-24.1089	-1.37024	-22.6135	-0.31128	-23.9258	-0.07324	-25.7874	0.003052
	-23.7427	-1.36261	-22.2473	-0.29297	-23.6511	-0.07019	-25.5737	0.012207
	-23.7732	-1.35956	-22.4915	-0.30212	-23.5901	-0.07629	-25.0854	-0.0061
	-23.5901	-1.33972	-22.0337	-0.28687	-23.3154	-0.07324	-24.9634	-0.0061
	-23.1934	-1.33209	-21.759	-0.28992	-23.0408	-0.07019	-24.9634	0
	-22.7661	-1.32141	-21.4539	-0.28076	-22.644	-0.07324	-24.9329	-0.01221
	-22.6746	-1.3092	-21.4539	-0.26855	-22.8271	-0.07324	-24.4141	-0.0061
	-22.6746	-1.30157	-21.4844	-0.28076	-22.5525	-0.07324	-24.0479	-0.00305
	-22.4304	-1.28784	-20.9351	-0.27771	-22.0337	-0.07019	-24.0173	0.006104
	-22.1558	-1.27716	-20.7214	-0.27466	-22.0642	-0.06714	-24.0784	0
	-22.0642	-1.2619	-20.5383	-0.26855	-21.7285	-0.06714	-23.5596	0.021362
	-22.0032	-1.25122	-20.6299	-0.26245	-21.7285	-0.07019	-23.3765	0.018311
	-21.637	-1.24817	-20.1721	-0.25635	-21.3623	-0.07324	-23.2849	0.009155
	-21.3623	-1.22681	-19.8975	-0.26245	-20.9656	-0.06714	-23.0408	0.030518
	-21.1487	-1.22528	-19.8669	-0.2594	-20.9351	-0.07019	-23.0713	0.006104
	-21.1792	-1.2085	-19.6228	-0.2533	-20.813	-0.06409	-22.4915	0.021362
	-20.813	-1.20239	-19.3787	-0.23804	-20.6604	-0.06409	-22.4915	0.006104
	-20.4773	-1.18561	-18.9819	-0.25635	-20.05	-0.07324	-22.2168	-0.0061
	-20.1111	-1.17645	-18.8599	-0.24719	-20.2332	-0.06714	-22.0642	-0.00916
	-20.2942	-1.17493	-18.6768	-0.23804	-19.989	-0.07324	-21.7896	-0.00305
	-20.2332	-1.15814	-18.4937	-0.24719	-19.8975	-0.07019	-21.5149	-0.00916
	-19.5007	-1.15204	-18.3411	-0.22583	-19.4092	-0.07019	-21.5454	0
	-19.3787	-1.13983	-17.9138	-0.22278	-19.1956	-0.07629	-21.2097	-0.00916
	-19.3481	-1.13068	-18.0969	-0.22583	-19.0735	-0.06714	-20.9656	0.003052
	-19.165	-1.11084	-17.7612	-0.23193	-18.8904	-0.06714	-20.8435	0.012207
	-18.8904	-1.10168	-17.5476	-0.20752	-18.6462	-0.06714	-20.7214	0.009155
	-18.5852	-1.10016	-17.2424	-0.21973	-18.1885	-0.06104	-20.3552	-0.01831
	-18.4937	-1.08337	-17.1204	-0.20752	-18.28	-0.07019	-20.2332	0.012207
	-18.4631	-1.07269	-16.9067	-0.21667	-18.0359	-0.06409	-19.7449	0.021362
	-17.9138	-1.05896	-16.7542	-0.20447	-17.9138	-0.06104	-19.7144	0.018311
	-17.8223	-1.05286	-16.6321	-0.20142	-17.4866	-0.05798	-19.7754	0.009155
	-17.7612	-1.03302	-15.8691	-0.20752	-17.4561	-0.06409	-19.3787	-0.01831
	-17.3645	-1.02234	-16.2354	-0.18921	-17.2729	-0.05798	-19.104	-0.00916
	-17.3035	-1.01776	-15.8386	-0.19836	-17.0898	-0.05798	-18.8293	-0.0061
	-16.9983	-1.0025	-15.6555	-0.19226	-16.6321	-0.05798	-18.7683	-0.00305
	-16.4795	-1.0025	-15.2283	-0.18616	-16.3269	-0.05188	-18.6157	-0.01221
	-16.8152	-0.98267	-15.4724	-0.16479	-16.3879	-0.06104	-18.4326	0.009155
	-16.4795	-0.97656	-14.9841	-0.18616	-16.1133	-0.05188	-18.0054	0.018311
	-16.2048	-0.97046	-14.801	-0.18311	-15.8386	-0.04883	-18.1274	0.027466
	-16.0828	-0.95215	-14.7705	-0.16174	-15.3809	-0.05493	-17.9443	-0.01526
	-15.9302	-0.9491	-14.3127	-0.1709	-15.625	-0.05798	-17.5781	-0.00305
	-15.7166	-0.93689	-14.2517	-0.15869	-15.5334	-0.05493	-17.5476	0.003052
	-15.4724	-0.92163	-14.0991	-0.16174	-15.0757	-0.05493	-16.9678	0.003052
	-15.1062	-0.91858	-13.8245	-0.15564	-14.9231	-0.05493	-16.9373	0.015259
	-14.9231	-0.9079	-13.4277	-0.16174	-14.5874	-0.05493	-16.51	0.009155
	-15.0452	-0.89417	-13.2446	-0.15564	-14.6484	-0.05798	-16.571	0.021362
	-14.5264	-0.88043	-13.3057	-0.13428	-14.2517	-0.04883	-16.1133	0.012207
	-14.2517	-0.88654	-12.7563	-0.14648	-13.8245	-0.04883	-16.1438	0.006104
	-14.0686	-0.86517	-12.6648	-0.13428	-13.855	-0.05188	-16.0522	0.015259
	-14.1296	-0.85907	-12.3901	-0.12512	-13.4888	-0.04578	-15.7471	-0.00305
	-13.9465	-0.84229	-12.4817	-0.13123	-13.5803	-0.05188	-15.564	0.012207
	-13.3362	-0.83771	-12.2375	-0.13123	-13.092	-0.04578	-15.2588	0.006104
	-13.3972	-0.82703	-11.7493	-0.11292	-12.9089	-0.05188	-15.3503	-0.01831
	-13.4888	-0.80719	-11.6882	-0.11597	-12.7563	-0.04578	-15.0146	-0.01526
	-13.2141	-0.81177	-11.5051	-0.11597	-12.5122	-0.04883	-14.801	-0.01526
	-12.9395	-0.79651	-11.322	-0.10681	-12.4207	-0.05493	-14.4348	-0.01526
	-12.5427	-0.78735	-10.7422	-0.11292	-11.9934	-0.03967	-14.4958	-0.02136
	-12.4817	-0.77667	-10.6506	-0.10986	-11.6577	-0.04578	-14.1907	0
	-12.4817	-0.76752	-10.8032	-0.09766	-11.9934	-0.03662	-14.0686	0.012207
	-11.6882	-0.75531	-10.2844	-0.10986	-11.5967	-0.04578	-13.5803	-0.00916
	-11.3525	-0.737	-10.1624	-0.0946	-11.2305	-0.03662	-13.4888	0.027466
	-11.4441	-0.73853	-9.94873	-0.0885	-11.2305	-0.04272	-13.3362	0.003052
	-11.3831	-0.72174	-9.79614	-0.07935	-10.7117	-0.04883	-12.97	-0.01221
	-11.0779	-0.70953	-9.46045	-0.09155	-10.7117	-0.04272	-12.7258	0.027466
	-10.7422	-0.70801	-9.39941	-0.07935	-10.376	-0.04272	-12.7563	0.009155
	-10.7422	-0.69275	-9.00269	-0.07935	-10.1013	-0.04883	-12.6648	0.021362
	-10.7117	-0.68359	-8.94165	-0.06714	-10.0098	-0.03967	-12.3596	0
	-10.3149	-0.66528	-8.72803	-0.07324	-9.94873	-0.03662	-12.146	-0.0061
	-9.91821	-0.66223	-8.45337	-0.05493	-9.70459	-0.04272	-11.7798	-0.0061
	-9.91821	-0.65002	-8.27026	-0.07019	-9.24683	-0.04272	-11.9019	-0.02136
	-9.8877	-0.64545	-7.75146	-0.06714	-9.12476	-0.03967	-11.4136	-0.01221
	-9.24683	-0.63324	-7.90405	-0.05493	-9.06372	-0.03967	-11.322	-0.00305
	-9.00269	-0.62561	-7.59888	-0.06104	-8.81958	-0.03662	-10.9253	-0.01831
	-8.75854	-0.6134	-7.50732	-0.04578	-8.60596	-0.03967	-10.8643	-0.02136
	-8.78906	-0.59814	-7.1106	-0.05188	-8.23975	-0.03357	-10.6812	0.015259
	-8.78906	-0.59509	-7.17163	-0.04883	-8.05664	-0.04578	-10.5591	0.003052
	-8.23975	-0.58441	-6.83594	-0.04272	-8.08716	-0.03967	-10.1318	0
	-7.93457	-0.57678	-6.74438	-0.03967	-7.72095	-0.03357	-10.0098	0.012207
	-8.14819	-0.56	-6.37817	-0.03052	-7.50732	-0.03357	-9.97925	0.024414
	-7.75146	-0.55389	-6.2561	-0.02441	-7.26318	-0.03357	-9.67407	0.009155
	-7.35474	-0.54321	-6.31714	-0.01221	-7.23267	-0.02747	-9.46045	0.015259
	-7.2937	-0.53101	-5.85938	-0.04272	-6.89697	-0.02747	-9.12476	0.021362
	-7.26318	-0.52185	-5.52368	-0.01526	-6.34766	-0.03357	-9.12476	-0.00305
	-6.98853	-0.51727	-5.31006	-0.02747	-6.46973	-0.03357	-8.8501	-0.00305
	-6.71387	-0.50659	-5.24902	-0.01221	-6.22559	-0.02747	-8.88062	0
	-6.31714	-0.49133	-5.12695	0	-6.10352	-0.03662	-8.23975	-0.01526
	-6.10352	-0.48981	-4.73022	-0.0061	-5.82886	-0.02747	-8.30078	-0.0061
	-6.04248	-0.47302	-4.54712	0.003052	-5.52368	-0.02441	-7.90405	0.009155
	-5.70679	-0.46539	-4.36401	-0.0061	-5.67627	-0.03357	-7.84302	-0.02747
	-5.64575	-0.45013	-4.15039	0.009155	-5.0354	-0.02136	-7.41577	-0.0061
	-5.37109	-0.44708	-4.11987	0.015259	-5.00488	-0.02747	-7.35474	-0.00916
	-5.37109	-0.4364	-3.66211	0.003052	-4.76074	-0.03357	-7.23267	0.012207
	-5.12695	-0.42419	-3.54004	0.015259	-4.39453	-0.02747	-7.01904	0.006104
	-4.85229	-0.42114	-3.41797	0.021362	-4.54712	-0.02747	-6.74438	0.009155
	-4.39453	-0.40283	-3.41797	0.018311	-3.87573	-0.02136	-6.53076	0.024414
	-4.54712	-0.40283	-2.74658	0.015259	-3.87573	-0.03052	-6.46973	0.024414
	-4.36401	-0.37842	-2.59399	0.030518	-3.66211	-0.02747	-6.31714	0.018311
	-3.90625	-0.37842	-2.71606	0.033569	-3.60107	-0.02747	-6.073	0.015259
	-3.72314	-0.37384	-2.34985	0.042725	-3.2959	-0.03357	-5.58472	0.015259
	-3.72314	-0.34943	-2.28882	0.042725	-2.89917	-0.03052	-5.61523	0
	-3.50952	-0.35248	-1.5564	0.048828	-2.89917	-0.02747	-5.46265	0
	-3.05176	-0.33417	-1.83105	0.042725	-2.68555	-0.02747	-5.46265	0.015259
	-2.83813	-0.32501	-1.52588	0.064087	-2.74658	-0.01831	-4.94385	-0.01221
	-2.62451	-0.31433	-1.15967	0.067139	-2.16675	-0.02136	-4.73022	-0.00916
	-2.68555	-0.30518	-1.06812	0.061035	-1.83105	-0.02136	-4.63867	-0.00916
	-2.41089	-0.3006	-0.671387	0.067139	-1.86157	-0.02136	-4.63867	-0.01526
	-2.0752	-0.28687	-0.762939	0.076294	-1.80054	-0.01831	-4.27246	-0.02136
	-1.92261	-0.28381	-0.671387	0.061035	-1.34277	-0.02136	-3.75366	0.006104
	-1.86157	-0.27618	-0.274658	0.079346	-0.823975	-0.00916	-3.87573	0.006104
	-1.92261	-0.26703	0.183105	0.07019	-0.946045	-0.02136	-3.60107	0.003052
	-1.09863	-0.24109	0.152588	0.091553	-0.88501	-0.01221	-3.41797	0.018311
	-0.976562	-0.24109	0.335693	0.097656	-0.701904	-0.02441	-2.89917	0.009155
	-1.09863	-0.23499	0.610352	0.082397	-0.335693	-0.02441	-2.89917	-0.0061
	-0.793457	-0.22583	0.88501	0.100708	-0.183105	-0.00916	-2.62451	0.018311
	-0.366211	-0.22278	1.25122	0.106812	-0.0305176	-0.01221	-2.68555	0.009155
	0	-0.20447	1.0376	0.119019	0.152588	-0.01831	-2.2583	0.021362
	0.0610352	-0.19684	1.5564	0.100708	0.518799	-0.01221	-2.10571	0
	0.0305176	-0.18311	1.70898	0.109863	0.732422	-0.01221	-1.92261	0.003052
	0.518799	-0.17395	1.86157	0.115967	0.610352	-0.00916	-1.86157	-0.00916
	0.701904	-0.1709	2.0752	0.125122	1.00708	-0.01526	-1.40381	0.006104
	0.640869	-0.15106	2.22778	0.131226	1.19019	-0.00916	-1.40381	-0.01221
	0.946045	-0.14343	2.38037	0.119019	1.49536	-0.01526	-1.09863	-0.01831
	1.12915	-0.14191	2.74658	0.140381	1.7395	-0.01526	-0.915527	0
	1.58691	-0.1236	2.89917	0.131226	1.86157	-0.01221	-0.701904	-0.02136
	1.52588	-0.10986	2.86865	0.134277	2.04468	-0.01526	-0.274658	0.033569
	1.52588	-0.10834	3.41797	0.15564	2.41089	-0.01526	-0.335693	0
	1.80054	-0.10071	3.60107	0.146484	2.50244	-0.01831	-0.0305176	-0.02747
	2.2583	-0.0824	3.69263	0.164795	2.53296	-0.0061	-0.183105	0.030518
	2.34985	-0.07782	4.02832	0.158691	2.86865	-0.01526	0.335693	0.018311
	2.50244	-0.07172	3.9978	0.167847	3.20435	-0.0061	0.518799	0.009155
	2.80762	-0.05798	4.5166	0.17395	3.35693	-0.0061	0.610352	0.006104
	3.11279	-0.04425	4.60815	0.164795	3.38745	-0.00916	0.762939	0.027466
	3.479	-0.03357	4.88281	0.189209	3.87573	-0.00305	1.2207	0.003052
	3.50952	-0.02899	4.82178		3.75366	-0.01221	1.28174	0.006104
	3.54004	-0.01373	5.34058	0.17395	4.36401	-0.01221	1.58691	0.003052
	3.90625	-0.00763	5.43213	0.186157	4.39453	-0.00916	1.37329	-0.01221
	4.3335	0.003052	5.58472	0.183105	4.63867	-0.0061	1.95312	0
	4.30298	0.007629	5.58472	0.195313	4.79126	-0.01221	2.01416	0.018311
	4.18091	0.021362	5.92041	0.177002	5.00488	-0.00305	2.47192	-0.01526
	4.60815	0.033569	6.46973	0.195313	5.49316	-0.00305	2.31934	-0.0061
	4.94385	0.035095	6.46973	0.20752	5.34058	-0.00305	2.7771	0.006104
	5.27954	0.054932	6.56128	0.20752	5.58472	-0.0061	3.02124	0.006104
	5.15747	0.061035	6.7749	0.210571	5.95093	-0.0061	3.11279	0.012207
	5.64575	0.071716	7.1106	0.213623	5.98145	-0.0061	3.26538	0.021362
	6.073	0.080872	7.2937	0.222778	6.34766	-0.00305	3.44849	0.009155
	6.19507	0.093079	7.23267	0.213623	6.37817	-0.0061	3.69263	0.018311
	6.01196	0.112915	7.59888	0.213623	6.80542	-0.0061	4.02832	0.018311
	6.10352	0.106812	7.69043	0.228882	7.01904	0.003052	4.05884	0.012207
	6.5918	0.126648	8.27026	0.222778	7.23267	-0.00305	4.02832	0.021362
	6.95801	0.131226	7.96509	0.247192	7.20215	0	4.54712	0.003052
	6.68335	0.137329	8.39233	0.234985	7.53784	0	4.69971	0.012207
	7.04956	0.14801	8.63647	0.247192	7.90405	-0.0061	4.94385	0.015259
	7.41577	0.158691	8.91113	0.238037	8.11768	0	4.73022	-0.01831
	7.69043	0.177002	9.18579	0.256348	8.08716	-0.00305	5.34058	-0.01221
	7.56836	0.172424	9.0332	0.259399	8.39233	-0.00305	5.5542	0.009155
	7.72095	0.190735	9.3689	0.253296	8.75854	-0.00305	5.92041	0
	8.23975	0.196838	9.79614	0.268555	8.91113	0.003052	5.92041	-0.01221
	8.66699	0.20752	9.79614	0.265503	9.00269	0.009155	6.28662	0.009155
	8.63647	0.205994	10.2234	0.265503	9.09424	0	6.28662	0.009155
	8.78906	0.228882	10.1624	0.271606	9.33838	0.006104	6.62231	0.018311
	9.06372	0.247192	10.4675	0.280762	9.85718	-0.00305	6.83594	0.012207
	9.30786	0.244141	10.6506	0.283813	9.76562	-0.00305	6.92749	0.024414
	9.64355	0.262451	10.8032	0.289917	9.91821	0	7.1106	0.006104
	9.52148	0.260925	11.0168	0.305176	10.2844	-0.00305	7.17163	0.030518
	9.73511	0.274658	11.1694	0.302124	10.6812	0	7.56836	0.021362
	10.3149	0.285339	11.5356	0.299072	10.8337	0.003052	7.47681	0.015259
	10.2844	0.294495	11.8713	0.311279	10.7117	0.003052	7.96509	0.015259
	10.5286	0.308228	11.7798	0.305176	11.1084	0.003052	8.23975	0.003052
	10.3455	0.312805	12.207	0.320435	11.4136	-0.00305	8.66699	0.015259
	10.8948	0.328064	12.3596	0.326538	11.5051	0.006104	8.63647	0
	11.2915	0.332642	12.6648	0.323486	11.6272	0.003052	8.78906	-0.00305
	11.2305	0.337219	12.6953	0.320435	11.9629	0	8.94165	0.006104
	11.4746	0.358582	12.9395	0.332642	12.0239	0.003052	9.24683	0.003052
	11.8408	0.366211	13.0615	0.335693	12.5427	0.021362	9.18579	-0.00916
	11.9629	0.376892	13.2446	0.3479	12.5122	0.003052	9.46045	0.015259
	12.1765	0.390625	13.5803	0.3479	12.6953	0.006104	9.70459	0.021362
	12.4817	0.401306	13.4277	0.363159	12.97	0.009155	10.2234	0
	12.6343	0.411987	14.0076	0.357056	13.1836	0	10.2539	0.018311
	12.8479	0.419617	14.0686	0.363159	13.5803	0.009155	10.4065	0.027466
	12.97	0.42572	14.4958	0.369263	13.5498	0.006104	10.498	0.021362
	13.031	0.440979	14.3127	0.369263	13.9771	0.009155	10.8032	0.033569
	13.092	0.456238	14.6179	0.375366	13.9771	0.012207	11.1389	0.036621
	13.6108	0.460815	14.9231	0.366211	14.5569	0.018311	11.1389	0.027466
	13.9465	0.469971	15.1062	0.396729	14.3738	0.012207	11.5356	-0.10071
	13.6719	0.469971	15.3809	0.390625	14.5874	0.009155	11.5051	0.006104
	13.9465	0.494385	15.4419	0.390625	14.9536	0.012207	12.146	0.021362
	14.4958	0.498962	15.9607	0.393677	15.1672	0.003052	12.146	0.015259
	14.679	0.509644	15.9912	0.396729	15.4419	0.015259	12.2681	0.018311
	14.7095	0.514221	16.3269	0.408936	15.1672	0.012207	12.2681	0.021362
	14.74	0.537109	16.2354	0.405884	15.7166	0.012207	12.8479	0.021362
	15.3503	0.544739	16.6626	0.421143	15.9302	0.018311	12.8174	0.015259
	15.5334	0.544739	16.8457	0.424194	16.1438	0.003052	13.0005	0.024414
	15.4724	0.556946	16.9983	0.430298	16.2354	0.003052	13.1531	0.015259
	15.8081	0.566101	17.1204	0.439453	16.51	0.018311	13.5498	0.027466
	15.8997	0.584412	17.2729	0.43335	16.9373	0.012207	13.7634	0.021362
	16.1743	0.584412	17.6086	0.460815	16.8762	0.009155	13.9465	0.027466
	16.3269	0.611877	17.7917	0.439453	17.334	0.015259	13.916	0.030518
	16.3879	0.6073	18.0664	0.457764	17.1204	0.012207	14.4653	0.030518
	16.6626	0.617981	17.9443	0.460815	17.7612	0.018311	14.6179	0.021362
	17.1204	0.634766	18.4631	0.466919	17.9138	0.009155	14.4653	0.021362
	17.2729	0.636292	18.6768	0.457764	17.8528	0.012207	14.9231	0.021362
	17.3645	0.648499	18.9514	0.469971	18.219	0.018311	14.6484	0.027466
	17.7002	0.663757	18.8599	0.494385	18.4021	0.012207	15.3809	0.033569
	17.8833	0.682068	19.4702	0.494385	18.7073	0.018311	15.3809	0.024414
	18.3105	0.675964	19.4397	0.494385	18.6462	0.012207	15.8691	0.024414
	18.0359	0.688171	19.6838	0.509644	18.9514	0.009155	15.8386	0.042725
	18.3105	0.701904	19.8059	0.494385	19.1956	0.018311	16.0828	0.009155
	18.7378	0.709534	19.7754	0.509644	19.6228	0.021362	16.2354	0.036621
	18.8599	0.721741	20.4773	0.515747	19.7449	0.018311	16.2659	0.036621
	19.043	0.730896	20.3552	0.521851	19.989	0.018311	16.51	0.030518
	19.0735	0.758362	20.5688	0.524902	20.1416	0.018311	16.7236	0.024414
	19.4397	0.753784	20.6909	0.537109	20.4773	0.006104	17.0898	0.036621
	19.9585	0.769043	21.2402	0.537109	20.813	0.018311	17.3035	0.021362
	19.989	0.775146	21.3318	0.543213	20.813	0.015259	17.4255	0.027466
	19.8669	0.779724	21.4844	0.549316	20.8435	0.015259	17.6697	0.030518
	20.3857	0.804138	21.4539	0.564575	21.0266	0.021362	17.7307	0.030518
	20.5994	0.80719	22.0032	0.570679	21.3928	0.024414	18.0664	0.012207
	20.9045	0.8255	22.1863	0.561523	21.7896	0.018311	18.158	0.021362
	21.0266	0.831604	22.3999	0.561523	21.8811	0.021362	18.2495	0.039673
	20.9656	0.831604	22.3999	0.601196	22.1252	0.018311	18.7073	0.042725
	21.3623	0.85144	22.583	0.588989	22.4915	0.018311	18.8599	0.030518
	21.5149	0.856018	22.9492	0.588989	22.7356	0.021362	19.3176	0.033569
	21.698	0.866699	22.9492	0.6073	22.6135	0.015259	19.2566	0.036621
	21.8811	0.878906	23.1018	0.6073	22.7356	0.021362	19.4092	0.024414
	22.1252	0.891113	23.0713	0.619507	23.1323	0.018311	19.8059	0.036621
	22.5525	0.901794	23.5596	0.613403	23.6206	0.024414	19.8364	0.033569
	22.6135	0.904846	23.8647	0.62561	23.5291	0.030518	20.2332	0.027466
	22.6135	0.924683	23.9868	0.62561	23.6206	0.024414	20.0806	0.033569
	22.9492	0.930786	24.0173	0.637817	23.8647	0.027466	20.5994	0.042725
	23.2239	0.942993	24.4141	0.646973	24.1699	0.030518	20.813	0.067139
	23.3154	0.958252	24.9023	0.650024	24.2615	0.024414	20.8435	0.036621
	23.4985	0.96283	24.7803	0.656128	24.4141	0.033569	20.9961	0.042725
	23.7732	0.979614	25.0854	0.665283	24.6277	0.018311	21.2402	0.030518
	24.0479	0.984192	25.2075	0.674438	24.9634	0.027466	21.698	0.036621
	24.1699	0.991821	25.5127	0.683594	25.2686	0.027466	21.5149	0.039673
	24.1394	1.00098	25.6042	0.683594	25.2075	0.021362	21.8506	0.027466
	24.5361	1.01013	25.5737	0.686646	25.6958	0.024414	22.1252	0.033569
	24.9329	1.01929	26.0315	0.689697	25.9094	0.030518	22.644	0.042725
	25.0244	1.0376	25.9705	0.714111	26.123	0.027466	22.6746	0.018311
	24.9023	1.05133	26.4893	0.708008	26.1841	0.033569	22.7356	0.024414
	25.116	1.05286	26.3672	0.72937	26.2146	0.033569	22.8271	0.05188
	25.6042	1.06811	26.825	0.735474	26.825	0.018311	23.3154	0.057983
	25.9705	1.08185	27.0386	0.741577	26.7639	0.033569	23.4375	0.033569
	25.9399	1.08948	27.3743	0.741577	26.9165	0.030518	23.468	0.048828
	26.1536	1.09711	27.5574	0.756836	27.0386	0.039673	23.8342	0.045776
	26.4893	1.11389	27.4963	0.750732	27.4963	0.039673	23.7427	0.061035
	26.7944	1.12	27.6794	0.765991	27.71	0.030518	24.231	0.05188
	26.886	1.12457	28.0151	0.778198	27.9846	0.033569	24.4141	0.039673
	26.7029	1.15204	28.3813	0.784302	28.1372	0.039673	24.6582	0.048828
	27.1301	1.14441	28.2898	0.805664	28.1677	0.039673	24.6582	0.045776
	27.4353	1.16119	28.5645	0.790405	28.6255	0.036621	25.0549	0.036621
	27.6794	1.16882	28.717	0.820923	28.9001	0.033569	25.5127	0.036621
	27.5269	1.18866	28.9612	0.814819	29.0527	0.030518	25.4211	0.033569
	27.8931	1.19934	29.1443	0.817871	29.0833	0.036621	25.6042	0.030518
	28.2898	1.19629	29.1443	0.83313	29.48	0.039673	26.0315	0.045776
	28.7781	1.21612	29.48	0.827026	29.7546	0.030518	26.3367	0.042725
	28.595	1.22223	29.7546	0.857544	29.7546	0.036621	26.1536	0.027466
	28.717	1.23901	30.2124	0.848389	29.9072	0.036621	26.3367	0.054932
	29.3274	1.23596	29.9377	0.857544	30.0903	0.030518	26.5198	0.048828
	29.2969	1.25732	30.365	0.854492	30.4565	0.036621	26.9165	0.039673
	29.3884	1.28174	30.5481	0.881958	30.5176	0.036621	26.947	0.064087
	29.6021	1.27106	30.6396	0.881958	30.7312	0.036621	27.2827	0.039673
	29.6936	1.28784	30.8228	0.891113	31.0059	0.033569	27.3438	0.057983
	29.9988	1.29242	31.0364	0.906372	31.3721	0.039673	27.6794	0.042725
	30.1514	1.30768	31.189	0.906372	31.6162	0.039673	27.6184	0.054932
	30.1208	1.31836	31.4941	0.918579	31.5857	0.036621	27.9846	0.054932
	30.5176	1.33057	31.6772	0.93689	31.7383	0.033569	28.0457	0.045776
	30.8533	1.34125	31.4941	0.93689	32.196	0.042725	28.595	0.039673
	31.0669	1.35193	32.196	0.933838	32.5928	0.042725	28.717	0.036621
	31.189	1.36414	32.4097	0.961304	32.4707	0.045776	28.8696	0.045776
	31.5857	1.36719	32.5928	0.970459	32.6843	0.036621	28.8086	0.021362
	31.8909	1.38092	32.7454	0.964355	33.0505	0.036621	29.2969	0.036621
	32.1045	1.38855	32.959	0.982666	33.2031	0.033569	29.3579	0.039673
	31.9214	1.39923	33.0811	0.991821	33.0811	0.054932	29.6631	0.027466
	31.9824	1.41144	33.2947	1.00403	33.2642	0.042725	29.8767	0.05188
	32.5928	1.41754	33.4473	0.997925	33.783	0.042725	30.1514	0.057983
	32.8064	1.4267	33.6914	1.01318	34.0271	0.039673	30.2429	0.039673
	32.8369	1.4389	33.8745	1.02844	34.4238	0.048828	30.3955	0.057983
	32.959	1.45416	34.1187	1.02234	34.2712	0.042725	30.8533	0.057983
	33.3862	1.46179	34.4238	1.0437	34.668	0.045776	30.6091	0.042725
	33.4473	1.47552	34.3323	1.04675	34.8511	0.045776	31.1584	0.054932
	33.5083	1.49231	34.3933	1.05896	35.1868	0.05188	31.25	0.064087
	33.5999	1.49841	34.729	1.07117	35.4004	0.054932	31.5552	0.048828
	33.905	1.50604	34.8206	1.08643	35.5225	0.042725	31.5857	0.054932
	34.4238	1.51825	35.3088	1.09253	35.675	0.048828	31.7993	0.039673
	34.668	1.52893	35.3394	1.09253	35.8582	0.054932	32.1045	0.039673
	34.4849	1.53809	35.7971	1.11694	36.1938	0.054932	32.3486	0.042725
	34.8206	1.54877	35.9192	1.12	35.9497	0.045776	32.3181	0.048828
	35.3394	1.56097	35.9497	1.1322	36.2854	0.054932	32.2266	0.033569
	35.3088	1.57623	35.9497	1.1261	36.8652	0.039673	32.959	0.045776
	35.3394	1.58691	36.1938	1.16882	36.9873	0.045776	33.0811	0.146484
	35.614	1.59149	36.5601	1.15356	37.0178	0.048828	33.2336	0.05188
	36.0107	1.60522	36.7126	1.17188	37.1399	0.048828	33.2947	0.048828
	36.1938	1.61438	36.8042	1.17188	37.5977	0.045776	33.6304	0.048828
	36.0413	1.63269	36.9873		37.6892	0.048828	33.6914	0.082397
	36.377	1.63269	37.323	1.17493	38.0554	0.054932	34.2407	0.012207
	36.7432	1.65253	37.384	1.19324	37.9028	0.048828	34.2712	0.057983
	36.9873	1.6571	37.6892	1.2085	38.6047	0.05188	34.3323	0.05188
	37.0483	1.66626	37.7502	1.21765	38.5742	0.045776	34.6985	0.061035
	37.2009	1.68152	38.208	1.23291	38.7573	0.048828	34.9426	0.054932
	37.4146	1.68762	38.3301	1.22986	38.9099	0.05188	34.8511	0.05188
	37.7502	1.69983	38.4521	1.25427	39.0015	0.054932	35.1562	0.057983
	37.7502	1.71204	38.4827	1.26343	39.5508	0.05188	35.614	0.05188
	37.9333	1.72577	39.032	1.26953	39.4287	0.05188	35.7056	0.054932
	38.3911	1.7334	39.3066	1.27869	39.7339	0.061035	35.9497	0.039673
	38.269	1.7395	39.3677	1.28174	39.917	0.057983	36.0718	0.057983
	38.6047	1.75018	39.5508	1.3031	40.3748	0.061035	36.1633	0.042725
	38.6963	1.76239	39.917	1.29089	40.5884	0.054932	36.6516	0.033569
	38.7878	1.7746	39.9475	1.32446	40.741	0.045776	36.7432	0.057983
	39.2761	1.77612	40.1306	1.32752	40.863	0.064087	37.0789	0.045776
	39.5813	1.80359	40.6189	1.33362	41.0461	0.057983	37.0178	0.061035
	39.6118	1.80969	40.7715	1.34583	41.5039	0.057983	37.384	0.064087
	39.6423	1.80817	40.8936	1.35803	41.3818	0.057983	37.3535	0.030518
	40.0696	1.82495	40.9546	1.37939	41.7786	0.054932	37.6282	0.054932
	40.2527	1.83106	41.1072	1.38245	41.8396	0.061035	37.7197	0.054932
	40.4358	1.85242	41.5344	1.39465	42.2363	0.061035	38.0859	0.054932
	40.5273	1.85547	41.687	1.3977	42.45	0.061035	38.208	0.048828
	40.9241	1.87836	41.748	1.42822	42.3889	0.057983	38.6658	0.048828
	41.1377	1.87988	42.0227	1.42517	42.7856	0.057983	38.5437	0.048828
	41.1987	1.88904	42.1448	1.43127	42.9688	0.064087	38.8794	0.061035
	41.1682	1.90582	42.5415	1.44653	43.396	0.061035	39.2151	0.042725
	41.3513	1.90582	42.7246	1.4679	43.3655	0.064087	39.4592	0.048828
	41.8701	1.92261	43.0603	1.46179	43.5486	0.054932	39.7034	0.054932
	41.9312	1.93481	43.457	1.48315	43.8232	0.061035	39.6118	0.039673
	41.9006	1.95007	43.5791	1.49536	43.9453	0.045776	40.0696	0.067139
	42.3279	1.96686	43.4875	1.50147	44.4031	0.054932	40.1611	0.057983
	42.6636	1.96533	43.9758	1.50452	44.1284	0.057983	40.4358	0.045776
	42.9688	1.97601	43.9148	1.53198	44.5557	0.061035	40.2832	0.057983
	42.8467	1.98822	44.1284	1.53198	45.1355	0.054932	40.741	0.061035
	43.0603	1.99737	44.0979	1.54114	44.9829	0.054932	40.9851	0.054932
	43.7012	2.01111	44.3115	1.55945	45.4102	0.061035	41.2292	0.05188
	43.7317	2.02789	44.7693	1.5625	45.3186	0.057983	41.3208	0.054932
	43.6707	2.03552	44.7998	1.58691	45.7458	0.057983	41.5649	0.048828
	43.7012	2.0401	45.0745	1.59607	45.9595	0.061035	41.8701	0.048828
	44.3726	2.04926	45.1355	1.60217	45.99	0.064087	42.0837	0.061035
	44.5251	2.06146	45.5017	1.61743	46.2341	0.057983	42.0837	0.045776
	44.5862	2.07825	45.6543	1.62353	46.6309	0.061035	42.2974	0.054932
	44.6472	2.07977	45.4712	1.63269	46.814	0.057983	42.8162	0.067139
	44.9524	2.09198	45.9595	1.651	46.9055	0.064087	42.7856	0.033569
	45.3186	2.10571	46.1121	1.6571	47.1497	0.061035	43.0908	0.061035
	45.2576	2.09961	46.4172	1.66321	47.2107	0.061035	42.9993	0.045776
	45.3491	2.1225	46.4783	1.69373	47.821	0.057983	43.4265	0.057983
	45.8374	2.12708	46.6919	1.69983	47.6685	0.061035	43.6707	0.054932
	46.1121	2.14233	46.9971	1.70898	47.699	0.067139	43.7317	0.07019
	46.5088	2.14996	46.936	1.71814	48.0957	0.064087	43.9453	0.045776
	46.1731	2.15607	47.3633	1.7334	48.4009	0.057983	44.0063	0.061035
	46.5393	2.17743	47.3022	1.74866	48.8281	0.064087	44.5557	0.057983
	46.875	2.18658	47.4854	1.75476	48.4619	0.061035	44.7388	0.054932
	47.1191	2.19116	47.821	1.77307	49.0723	0.067139	44.6777	0.061035
	47.0581	2.20642	47.9431	1.78528	49.0417	0.061035	44.8303	0.057983
	47.1497	2.211	48.1262	1.79443	49.5911	0.064087	45.2576	0.061035
	47.5159	2.22473	48.1262	1.79748	49.5911	0.061035	45.4102	0.054932
	47.8821	2.23694	48.584	1.80969	49.8047	0.067139	45.6848	0.061035
	47.6685	2.24609	48.7061	1.83411	50.2014	0.057983	45.6543	0.048828
	47.8516	2.25525	48.8892	1.87073	50.354	0.064087	45.9595	0.042725
	48.6145	2.26898	49.1943	1.88904	50.5676	0.064087	46.2341	0.057983
	48.7061	2.27508	49.408	1.89209	50.6592	0.067139	46.3257	0.045776
	48.6755	2.28729	49.5911	1.90735	50.7812	0.057983	46.3562	0.064087
	48.9807	2.2995	49.7131	1.91956	51.178	0.064087	46.6003	0.05188
	49.0112	2.31018	49.9268	1.92871	51.3	0.07019	47.1191	0.054932
	49.1943	2.32391	49.8962	1.93787	51.4526	0.061035	47.1802	0.05188
	49.4385	2.33002	50.2014	1.95312	51.5442	0.067139	47.5159	0.054932
	49.5605	2.34528	50.3845	1.98059	51.9104	0.064087	47.3633	0.076294
	49.7437	2.34833	50.6287	1.98059	52.2766	0.067139	47.821	0.064087
	50.1099	2.37122	50.6592	2.00501	52.2766	0.064087	47.9431	0.05188
	50.3845	2.36816	50.7812	1.9989	52.5208	0.057983	48.0957	0.042725
	50.3845	2.38342	51.1475	2.01721	52.6123	0.073242	48.0652	0.054932
	50.6592	2.40478	51.3	2.03857	53.2837	0.061035	48.5229	0.039673
	50.8728	2.41089	51.3611	2.05078	53.2837	0.067139	48.7366	0.042725
	51.1475	2.41699	51.4221	2.06299	53.2532	0.064087	48.8892	0.054932
	51.2695	2.4231	51.9104	2.07825	53.6499	0.064087	49.1028	0.039673
	51.5137	2.44141	52.063	2.09351	53.894	0.061035	49.2859	0.05188
	51.6968	2.43988	52.124	2.09656	54.2297	0.057983	49.5911	0.054932
	51.9409	2.45972	52.4597	2.09961	54.0466	0.064087	49.9268	0.039673
	51.8494	2.47192	52.5818	2.12097	54.2908	0.067139	49.9878	0.067139
	51.8799	2.47498	52.8564	2.12708	54.6265	0.061035	49.9268	0.054932
	52.3987	2.48413	52.7954	2.15759	54.7791	0.064087	50.4761	0.064087
	52.5208	2.49176	52.9785	2.16065	55.0537	0.076294	50.6897	0.057983
	52.8259	2.50549	53.2837	2.1637	55.1453	0.061035	50.8728	0.05188
	52.4902	2.51465	53.3752	2.18506	55.3894	0.079346	50.9033	0.064087
	52.9175	2.52533	53.772	2.20337	55.8472	0.079346	51.239	0.054932
	53.4668	2.54211	53.5583	2.20642	55.6641	0.064087	51.3916	0.054932
	53.5278	2.55737	53.9856	2.23999	56.0303	0.064087	51.6968	0.042725
	53.5889	2.55432	54.3213	2.23389	56.0913	0.07019	51.5747	0.067139
	53.6499	2.56653	54.3518	2.2522	56.6101	0.064087	51.9104	0.048828
	54.1077	2.57568	54.5654	2.26135	56.7932	0.07019	52.2461	0.048828
	54.5349	2.59247	54.4434	2.28577	56.7932	0.067139	52.4597	0.045776
	54.2908	2.59705	54.6875	2.28577	57.0374	0.073242	52.6428	0.064087
	54.3518	2.60925	55.1453	2.32239	57.3425	0.073242	52.7039	0.048828
	54.8401	2.62146	55.2063	2.31934	57.8613	0.073242	53.2837	0.045776
	55.0842	2.62909	55.2368	2.32239	57.4341	0.07019	53.2532	0.061035
	55.1758	2.63824	55.3284	2.35596	57.9224	0.061035	53.5889	0.048828
	55.1147	2.6535	55.7861	2.37427	58.1055	0.061035	53.3752	0.064087
	55.3894	2.65503	55.8777	2.37122	58.3801	0.067139	53.8635	0.085449
	55.8777	2.67487	55.9998	2.39868	58.8074	0.07019	54.1077	0.045776
	55.7556	2.67792	56.3049	2.41089	58.5938	0.061035	54.3518	0.054932
	56.0608	2.69775	56.366	2.4231	58.96	0.07019	54.3213	0.048828
	56.4575	2.70538	56.8848	2.42615	59.3262	0.07019	54.5044	0.039673
	56.7017	2.70691	56.7322	2.44141	59.4482	0.061035	54.6265	0.057983
	56.8542	2.72675	57.0068	2.46582	59.6924	0.064087	54.9927	0.05188
	56.8237	2.73132	57.373	2.47498	59.6619	0.07019	55.0537	0.057983
	56.9763	2.74658	57.4341	2.49634	60.3027	0.07019	55.2673	0.067139
	57.5256	2.74963	57.5256	2.49939	60.3943	0.067139	55.7556	0.045776
	57.4646	2.77252	57.4951	2.5177	60.5774	0.067139	55.9692	0.048828
	57.6477	2.77405	57.7393	2.5238	60.6995	0.057983	56.0608	0.054932
	57.8918	2.77405	58.1055	2.54822	60.8826	0.067139	56.2134	0.057983
	58.0139	2.79236	58.0444	2.55737	61.3098	0.067139	56.5796	0.042725
	58.3801	2.80304	58.3191	2.56653	61.2793	0.076294	56.7017	0.057983
	58.4106	2.81372	58.5022	2.59399	61.554	0.067139	56.9458	0.057983
	58.5022	2.82745	58.8989	2.59705	61.7065	0.07019	56.9153	0.054932
	58.8074	2.83813	58.9294	2.61536	62.2253	0.064087	57.1899	0.064087
	59.1736	2.84424	59.2041	2.61841	62.1643	0.07019	57.4036	0.05188
	59.4177	2.85339	59.1736	2.64282	62.3474	0.073242	57.6477	0.042725
	59.5093	2.8656	59.2957	2.65503	62.6831	0.076294	57.7393	0.067139
	59.7839	2.87323	59.7229	2.66418	62.8967	0.07019	58.075	0.054932
	60.0891	2.89612	59.6619	2.68249	63.0798	0.07019	58.197	0.042725
	59.906	2.89459	59.9365	2.69775	63.2324	0.076294	58.2886	0.048828
	60.0891	2.91748	59.9976	2.71301	63.2629	0.07019	58.5938	0.05188
	60.1807	2.91443	60.4248	2.72217	63.7207	0.07019	58.8379	0.033569
	60.4858	2.92816	60.4248	2.74658	64.1479	0.064087	58.9905	0.061035
	61.0352	2.93732	60.7605	2.76184	63.9954	0.064087	59.3262	0.045776
	60.6689	2.95105	60.6384	2.771	64.4226	0.064087	59.6008	0.042725
	60.8521	2.95563	60.9436	2.7832	64.4226	0.073242	59.6619	0.061035
	61.3098	2.96936	61.2793	2.79846	64.9414	0.082397	59.7229	0.05188
	61.676	2.98309	61.2793	2.81372	64.6667	0.073242	59.906	0.061035
	61.7981	2.99072	61.5234	2.81677	65.033	0.07019	60.1807	0.05188
	61.676	2.99683	61.5845	2.84729	65.3381	0.064087	60.3333	0.042725
	62.1033	3.01514	61.9812	2.85644	65.5518	0.073242	60.5469	0.057983
	62.4695	3.01819	62.2253	2.85339	65.9485	0.067139	60.5469	0.048828
	62.4084	3.02734	62.1948	2.89002	65.8569	0.073242	61.2183	0.05188
	62.4084	3.0365	62.6221	2.89307	66.1926	0.067139	61.1572	0.045776
	62.7441	3.06091	62.7136	2.91138	66.3757	0.061035	61.4624	0.061035
	63.2629	3.06397	63.0493	2.92969	66.7725	0.073242	61.4929	0.042725
	63.2629	3.07007	62.9883	2.94495	66.7725	0.076294	62.0117	0.048828
	63.0493	3.08075	63.0188	2.96021	66.9861	0.073242	61.9812	0.064087
	63.4155	3.09296	63.4155	2.97241	67.3218	0.079346	62.1033	0.045776
	63.8428	3.11127	63.2324	2.98157	67.4133	0.076294	62.1338	0.048828
	63.9038	3.10821	63.6902	3.00598	67.749	0.073242	62.6831	0.064087
	63.9343	3.13263	63.5681	3.01819	67.688	0.07019	62.7747	0.039673
	64.1174	3.14026	64.0259	3.0365	68.1152	0.076294	63.0798	0.05188
	64.7278	3.14484	64.3616	3.0426	68.3289	0.079346	62.9883	0.042725
	64.6973	3.15704	64.2395	3.06702	68.634	0.067139	63.4766	0.061035
	64.8193	3.17078	64.6667	3.08228	68.573	0.076294	63.6597	0.07019
	64.9719	3.18756	64.7278	3.09753	68.7256	0.076294	63.8733	0.07019
	65.1245	3.19519	64.9719	3.10974	69.2444	0.07019	63.9648	0.042725
	65.5518	3.2074	65.0635	3.12805	69.458	0.073242	64.2395	0.061035
	65.4297	3.2135	65.1245	3.13721	69.5496	0.076294	64.4226	0.021362
	65.6738	3.22418	65.4907	3.14026	69.5496	0.073242	64.6973	0.064087
	65.918	3.23792	65.4602	3.17993	69.9463	0.076294	64.8193	0.064087
	66.1011	3.24097	65.8569	3.17993	70.3125	0.073242	64.9719	0.045776
	66.5588	3.26691	65.8875	3.19519	70.2515	0.085449	65.2161	0.05188
	66.3757	3.26691	66.0706	3.2074	70.4346	0.076294	65.3687	0.067139
	66.5588	3.28522	66.3757	3.23181	70.5566	0.079346	65.7043	0.042725
	66.925	3.29742	66.4673	3.23181	71.167	0.073242	65.7349	0.006104
	67.1082	3.30048	66.6504	3.25928	71.106	0.07019	66.04	0.115967
	67.3523	3.31879	66.803	3.27759	71.4722	0.076294	66.4062	-0.03052
	67.4438	3.32184	66.8335	3.28979	71.3806	0.073242	66.5283	0.07019
	67.5964	3.33405	67.1692	3.30505	71.7163	0.067139	66.7419	0.05188
	68.0237	3.34778	67.3828	3.31116	72.052	0.073242	66.864	0.054932
	67.9626	3.36456	67.3828	3.33557	72.0215	0.07019	66.8945	0.076294
	67.9321	3.37524	67.3523	3.34473	72.2961	0.07019	67.4133	0.082397
	68.1152	3.37219	67.8711	3.36609	72.4487	0.07019	67.3828	0.048828
	68.4814	3.39356	67.7185	3.3783	72.9065	0.07019	67.627	0.033569
	68.7866	3.39813	67.9016	3.39356	72.937	0.07019	67.627	0.088501
	68.7256	3.41339	68.0847	3.39661	73.4558	0.073242	68.1458	0.064087
	69.0308	3.42102	68.4814	3.41187	73.2727	0.076294	68.1152	0.012207
	69.458	3.44238	68.5425	3.43628	73.7305	0.079346	68.3289	0.05188
	69.6411	3.45306	68.7561	3.44543	73.9136	0.073242	68.4509	0.057983
	69.5496	3.46832	68.7866		74.0356	0.076294	68.9087	0.048828
	69.7021	3.479	69.0613	3.4668	74.3713	0.082397	68.9392	0.076294
	70.282	3.48206	69.4885	3.46985	74.4629	0.07019	69.0613	0.030518
	70.4956	3.50494	69.5496	3.49426	74.9207	0.076294	69.3359	0.042725
	70.343	3.50952	69.3665	3.52478	74.7681	0.073242	69.8242	0.021362
	70.5872	3.52478	69.7632	3.52783	75.1343	0.079346	69.9158	0.054932
	70.8008	3.54004	69.8547	3.55225	75.2258	0.073242	69.8853	0.048828
	71.0754	3.55072	70.2515	3.54614	75.7446	0.064087	70.0989	0.061035
	71.0144	3.55987	70.282	3.57971	75.8057	0.073242	70.282	0.027466
	71.0144	3.57361	70.4346	3.58582	75.8667	0.07019	70.5872	0.085449
	71.6248	3.58276	70.5566	3.59192	76.0193	0.067139	70.6482	0.042725
	72.1436	3.60107	70.7397	3.61938	76.5381	0.073242	70.8618	0.054932
	71.8079	3.6087	71.0449	3.62549	76.7212	0.082397	71.0144	0
	72.0215	3.62854	71.0754	3.6499	76.7822	0.076294	71.2891	0.067139
	72.4487	3.64227	71.4111	3.66211	77.179	0.07019	71.5637	0.030518
	72.6624	3.64685	71.3501	3.69263	77.2705	0.073242	71.7163	0.045776
	72.6013	3.65906	71.7468	3.70483	77.7893	0.07019	71.9604	0.054932
	72.6624	3.66821	71.7773	3.71399	77.4536	0.067139	72.1741	0.039673
	73.0896	3.68195	71.7163	3.7323	77.6367	0.07019	72.3267	0.036621
	73.3643	3.6911	72.113	3.73535	78.0945	0.073242	72.6318	0.085449
	73.4253	3.70331	72.2656	3.76892	78.3691	0.073242	72.5403	0.036621
	73.3337	3.71857	72.4487	3.77808	78.5522	0.073242	72.998	0.045776
	73.7915	3.72925	72.8149	3.80249	78.2471	0.067139	73.2422	0.140381
	74.0662	3.74451	72.8149	3.79944	78.8269	0.064087	73.4558	0.05188
	74.2188	3.75519	73.1812	3.82385	79.1016	0.073242	73.4863	0.057983
	74.3103	3.76892	73.1201	3.82996	79.3457	0.07019	73.4863	0.064087
	74.4934	3.7796	73.5168	3.85742	79.2542	0.07019	73.8525	0.012207
	74.8291	3.78265	73.5474	3.86963	79.5898	0.07019	74.0967	0.07019
	74.8901	3.80707	73.9441	3.87573	79.9866	0.073242	74.4324	0.061035
	75.0732	3.81165	74.0051	3.91235	80.0781	0.07019	74.4629	0.054932
	75.1343	3.8269	73.9441	3.9154	80.1697	0.067139	74.9207	0.07019
	75.2869	3.84369	74.4934	3.93372	80.2612	0.076294	75.1038	-0.01831
	75.7141	3.8559	74.4019	3.94287	80.6777	0.076294	75.3174	0.061035
	75.7446	3.90015	74.707	3.95813			75.0732	0.030518
	75.8362	3.91388	74.6765	3.97644			75.6531	0.061035
	76.1108	3.93066	75.0427	3.99475			75.7446	0.05188
	76.2024	3.94592	75.1953	4.02832			75.9888	0.048828
	76.5991	3.95508	75.1953	4.02222			76.0498	0.125122
	76.3855	3.96728	75.3784	4.04663			75.9583	0.036621
	76.6907	3.98102	75.47	4.06189			76.6296	0.057983
	77.2705	3.9978	75.8667	4.0802			76.6907	0.045776
	77.3621	4.00085	75.9583	4.09241			77.0569	0.05188
	77.6367	4.02069	76.355	4.11072			76.9348	0.061035
	77.5757	4.02985	76.2024	4.13208			77.301	0.061035
	77.9419	4.04816	76.6602	4.13513			77.4536	-0.04272
	78.0334	4.05884	76.7517	4.15649			77.6367	0.076294
	78.2166	4.07715	76.6907	4.17481			78.0029	0.054932
	78.2166	4.09393	77.0874	4.18396			77.9419	0.042725
	78.5522	4.10004	77.1179	4.19617			78.3386	0.05188
	78.7354	4.11224	77.2705	4.22058			78.3997	0.131226
	78.8879	4.13055	77.4841	4.23584			78.6133	0.021362
	78.949	4.14276	77.6672	4.26025			78.6743	0.039673
	79.1321	4.15344	77.6978	4.26636			78.9795	0.033569
	79.5288	4.17786	78.0945	4.27856			79.2236	0.042725
	79.5898	4.19617	78.2776	4.30298			79.3762	0.054932
	79.7119	4.19617	78.2471	4.31519			79.6204	0.039673
	79.6509	4.20837	78.4607	4.3335			79.8035	0.057983
			78.7048	4.3335
			78.9795	4.33496
			78.9795	4.33496
			79.0405	4.33444
			79.4983	4.34113
			79.4678	4.35181
			79.7424	4.36401
			79.7729	4.37317
			79.7119	4.3869
			80.2612	4.3869

## Sheet: Fig 2B
2B		10µM AITC response (% of 100µM)	WT (mean)	WT+R919* (mean)	WT+N855S (mean)
		Cell batch 1	21.0191	68.04	28.9394
		Cell batch 2	57.3864	85.1064	48.6538
		Cell batch 3	28.4444	83.4267	25.1934

## Sheet: Fig 2C,D
2C	Representative IV curves											2D	Population data: 50µM responses normalized to 500µM responses
		WT Baseline	WT+R919* Baseline		WT- 50µM	WT+R919* - 50µM		WT- 500µM	WT+R919* - 500µM					WT			WT+R919*
	mV	I (µA)	I (µA)	mV	I (µA)	I (µA)	mV	I (µA)	I (µA)					I (µA) @ +80mV			I (µA) @ +80mV
	-79.9561	0.119019	0.143433	-79.9561	-0.13733	-1.38245	-80.0476	-6.3446	-10.1044				oocyte 1	0.0497667		oocyte 1	0.29721
	-79.6204	0.140381	0.140381	-79.6204	-0.13123	-1.39771	-79.9561	-6.34766	-10.0861				oocyte 2	0.135535		oocyte 2	0.317707
	-79.3762	0.119019	0.140381	-79.3762	-0.13123	-1.37634	-79.6204	-6.3324	-10.0739				oocyte 3	0.106592		oocyte 3	0.432834
	-78.9795	0.143433	0.149536	-78.9795	-0.12817	-1.37329	-79.3762	-6.3385	-10.0555				oocyte 4	0.270717		oocyte 4	0.385121
	-78.7048	0.140381	0.140381	-78.7048	-0.12512	-1.37024	-78.9795	-6.38428	-10.0494				oocyte 5	0.239056		oocyte 5	0.655229
	-78.7659	0.12207	0.146484	-78.7659	-0.12817	-1.36108	-78.7048	-6.33545	-10.0311				oocyte 6	0.247176		oocyte 6	0.352223
	-78.5828	0.152588	0.143433	-78.5828	-0.12207	-1.35803	-78.7659	-6.35376	-10.0098				oocyte 7	0.302595		oocyte 7	0.646576
	-78.1555	0.137329	0.152588	-78.1555	-0.12207	-1.36108	-78.5828	-6.35071	-9.99146				oocyte 8	0.0709924		oocyte 8	0.273528
	-77.9114	0.115967	0.146484	-77.9114	-0.12512	-1.34888	-78.1555	-6.35986	-9.9823				oocyte 9	0.113893		oocyte 9	0.59131
	-78.064	0.161743	0.149536	-78.064	-0.11902	-1.35498	-77.9114	-6.36597	-9.96704				oocyte 10	0.173969		oocyte 10	0.40869
	-77.7283	0.140381	0.15564	-77.7283	-0.12512	-1.34583	-78.064	-6.37207	-9.94873				oocyte 11	0.0821374		oocyte 11	0.501802
	-77.7283	0.134277	0.15564	-77.7283	-0.11902	-1.33362	-77.7283	-6.37512	-9.94568				oocyte 12	0.182137		oocyte 12	0.238887
	-77.4231	0.143433	0.15564	-77.4231	-0.11292	-1.33972	-77.7283	-6.39954	-9.91516
	-77.179	0.137329	0.152588	-77.179	-0.11597	-1.34277	-77.4231	-6.39038	-9.90906
	-77.2705	0.131226	0.158691	-77.2705	-0.11292	-1.33667	-77.179	-6.37207	-9.89075
	-76.8433	0.137329	0.152588	-76.8433	-0.11292	-1.33667	-77.2705	-6.43921	-9.88159
	-76.3245	0.119019	0.158691	-76.3245	-0.10986	-1.32446	-76.8433	-6.40869	-9.86328
	-76.3245	0.12207	0.161743	-76.3245	-0.11902	-1.32446	-76.3245	-6.37512	-9.85107
	-76.2024	0.146484	0.161743	-76.2024	-0.10376	-1.33057	-76.3245	-6.38428	-9.83276
	-76.1719	0.128174	0.161743	-76.1719	-0.11292	-1.32141	-76.2024	-6.37512	-9.82056
	-75.6836	0.158691	0.158691	-75.6836	-0.11292	-1.30005	-76.1719	-6.36292	-9.8053
	-75.2869	0.134277	0.167847	-75.2869	-0.10681	-1.31531	-75.6836	-6.36902	-9.79309
	-75.47	0.125122	0.158691	-75.47	-0.10986	-1.3031	-75.2869	-6.40259	-9.77783
	-75.4395	0.161743	0.167847	-75.4395	-0.10376	-1.30005	-75.47	-6.38733	-9.75037
	-74.9817	0.161743	0.167847	-74.9817	-0.10986	-1.29089	-75.4395	-6.39954	-9.74426
	-74.7375	0.161743	0.164795	-74.7375	-0.10681	-1.29089	-74.9817	-6.39954	-9.73206
	-74.585	0.143433	0.164795	-74.585	-0.10071	-1.29089	-74.7375	-6.38428	-9.70459
	-74.4629	0.161743	0.161743	-74.4629	-0.10681	-1.28174	-74.585	-6.427	-9.69849
	-74.3103	0.140381	0.167847	-74.3103	-0.10071	-1.27563	-74.4629	-6.43921	-9.68323
	-73.761	0.152588	0.164795	-73.761	-0.10071	-1.27258	-74.3103	-6.38123	-9.66492
	-73.822	0.158691	0.170898	-73.822	-0.09766	-1.27258	-73.761	-6.43005	-9.64966
	-73.6694	0.131226	0.167847	-73.6694	-0.10681	-1.27258	-73.822	-6.41785	-9.6344
	-73.3032	0.146484	0.164795	-73.3032	-0.0946	-1.27869	-73.6694	-6.41785	-9.62524
	-73.1201	0.186157	0.183105	-73.1201	-0.09766	-1.26343	-73.3032	-6.41785	-9.60083
	-72.9675	0.128174	0.170898	-72.9675	-0.09766	-1.26648	-73.1201	-6.42395	-9.59167
	-72.876	0.146484	0.167847	-72.876	-0.09155	-1.25427	-72.9675	-6.41479	-9.57031
	-72.8149	0.158691	0.183105	-72.8149	-0.10071	-1.25732	-72.876	-6.42395	-9.54895
	-72.2046	0.152588	0.17395	-72.2046	-0.09155	-1.25427	-72.8149	-6.39954	-9.53369
	-72.113	0.15564	0.167847	-72.113	-0.0885	-1.24512	-72.2046	-6.39954	-9.51233
	-72.2046	0.161743	0.167847	-72.2046	-0.09155	-1.24512	-72.113	-6.4209	-9.48181
	-71.8384	0.164795	0.177002	-71.8384	-0.09155	-1.23596	-72.2046	-6.40259	-9.46045
	-71.7773	0.177002	0.170898	-71.7773	-0.08545	-1.23901	-71.8384	-6.43616	-9.45435
	-71.3501	0.167847	0.170898	-71.3501	-0.0885	-1.23901	-71.7773	-6.40259	-9.43604
	-71.3196	0.152588	0.170898	-71.3196	-0.0885	-1.22986	-71.3501	-6.40869	-9.42078
	-71.228	0.167847	0.177002	-71.228	-0.08545	-1.22986	-71.3196	-6.427	-9.40552
	-70.6787	0.149536	0.167847	-70.6787	-0.0824	-1.22681	-71.228	-6.45752	-9.41162
	-70.3125	0.167847	0.167847	-70.3125	-0.0885	-1.22681	-70.6787	-6.43616	-9.39636
	-70.3125	0.17395	0.177002	-70.3125	-0.08545	-1.2207	-70.3125	-6.427	-9.375
	-70.282	0.143433	0.17395	-70.282	-0.0824	-1.21155	-70.3125	-6.43005	-9.35669
	-70.0378	0.134277	0.167847	-70.0378	-0.0824	-1.22375	-70.282	-6.40869	-9.34753
	-69.7021	0.137329	0.17395	-69.7021	-0.07935	-1.2085	-70.0378	-6.43311	-9.32617
	-69.519	0.164795	0.186157	-69.519	-0.07935	-1.2085	-69.7021	-6.44531	-9.31396
	-69.4885	0.140381	0.186157	-69.4885	-0.07935	-1.20239	-69.519	-6.41174	-9.29871
	-69.519	0.158691	0.177002	-69.519	-0.07629	-1.19019	-69.4885	-6.41785	-9.28345
	-68.9392	0.15564	0.183105	-68.9392	-0.07629	-1.20239	-69.519	-6.44531	-9.33533
	-68.6646	0.137329	0.183105	-68.6646	-0.07629	-1.19324	-68.9392	-6.39954	-9.30481
	-68.7561	0.186157	0.186157	-68.7561	-0.07935	-1.19019	-68.6646	-6.40869	-9.2865
	-68.3899	0.183105	0.186157	-68.3899	-0.07324	-1.19019	-68.7561	-6.45752	-9.27429
	-68.4509	0.134277	0.183105	-68.4509	-0.07324	-1.17798	-68.3899	-6.45752	-9.25293
	-67.9626	0.183105	0.183105	-67.9626	-0.07019	-1.18408	-68.4509	-6.41174	-9.24377
	-67.6575	0.161743	0.183105	-67.6575	-0.07629	-1.17493	-67.9626	-6.43005	-9.21326
	-67.7795	0.15564	0.183105	-67.7795	-0.07019	-1.16882	-67.6575	-6.40564	-9.2041
	-67.3218	0.161743	0.183105	-67.3218	-0.06409	-1.16272	-67.7795	-6.43005	-9.18274
	-66.9556	0.161743	0.186157	-66.9556	-0.07019	-1.16577	-67.3218	-6.43311	-9.16138
	-66.864	0.158691	0.189209	-66.864	-0.06409	-1.16577	-66.9556	-6.40869	-9.14917
	-67.1082	0.158691	0.186157	-67.1082	-0.06409	-1.17188	-66.864	-6.427	-9.11865
	-66.864	0.137329	0.186157	-66.864	-0.06409	-1.15967	-67.1082	-6.39343	-9.10645
	-66.4673	0.140381	0.189209	-66.4673	-0.07019	-1.15967	-66.864	-6.39954	-9.08813
	-66.3452	0.15564	0.186157	-66.3452	-0.06409	-1.15662	-66.4673	-6.41785	-9.07288
	-66.1316	0.143433	0.186157	-66.1316	-0.06104	-1.15051	-66.3452	-6.39343	-9.06067
	-65.918	0.177002	0.192261	-65.918	-0.06409	-1.13525	-66.1316	-6.38733	-9.03625
	-65.6128	0.152588	0.189209	-65.6128	-0.06409	-1.14136	-65.918	-6.37512	-9.01184
	-65.1245	0.146484	0.192261	-65.1245	-0.06104	-1.14136	-65.6128	-6.39038	-8.99963
	-65.155	0.170898	0.192261	-65.155	-0.06104	-1.12915	-65.1245	-6.36902	-8.97827
	-65.1245	0.183105	0.189209	-65.1245	-0.06104	-1.12305	-65.155	-6.37512	-8.96606
	-64.9109	0.17395	0.192261	-64.9109	-0.05798	-1.12915	-65.1245	-6.35986	-8.94775
	-64.6362	0.164795	0.189209	-64.6362	-0.05798	-1.11084	-64.9109	-6.36292	-8.9325
	-64.7278	0.164795	0.189209	-64.7278	-0.05493	-1.12305	-64.6362	-6.38123	-8.89587
	-64.4531	0.158691	0.192261	-64.4531	-0.05493	-1.12915	-64.7278	-6.36597	-8.88062
	-64.1785	0.167847	0.189209	-64.1785	-0.06409	-1.12915	-64.4531	-6.32629	-8.86841
	-63.8733	0.192261	0.195313	-63.8733	-0.05188	-1.11694	-64.1785	-6.36902	-8.8501
	-63.5376	0.149536	0.189209	-63.5376	-0.05798	-1.12	-63.8733	-6.35071	-8.83179
	-63.5376	0.161743	0.195313	-63.5376	-0.05493	-1.10779	-63.5376	-6.3446	-8.81042
	-63.4766	0.195313	0.189209	-63.4766	-0.04883	-1.09253	-63.5376	-6.3446	-8.79517
	-62.9883	0.137329	0.195313	-62.9883	-0.05493	-1.08643	-63.4766	-6.3324	-8.7677
	-62.8662	0.158691	0.189209	-62.8662	-0.05188	-1.08032	-62.9883	-6.33545	-8.75244
	-62.9272	0.167847	0.198364	-62.9272	-0.05493	-1.07117	-62.8662	-6.32629	-8.72803
	-62.5305	0.170898	0.195313	-62.5305	-0.05188	-1.06201	-62.9272	-6.30798	-8.70667
	-62.2864	0.170898	0.189209	-62.2864	-0.05188	-1.06812	-62.5305	-6.29883	-8.69141
	-62.2253	0.183105	0.192261	-62.2253	-0.05798	-1.06506	-62.2864	-6.30493	-8.67615
	-61.7371	0.164795	0.192261	-61.7371	-0.04272	-1.06201	-62.2253	-6.29883	-8.65479
	-61.9507	0.192261	0.195313	-61.9507	-0.04883	-1.07422	-61.7371	-6.31104	-8.63037
	-61.7676	0.189209	0.198364	-61.7676	-0.04883	-1.05591	-61.9507	-6.31104	-8.61206
	-61.3098	0.167847	0.195313	-61.3098	-0.04883	-1.07727	-61.7676	-6.28052	-8.5907
	-61.1877	0.186157	0.195313	-61.1877	-0.04272	-1.06201	-61.3098	-6.30493	-8.56323
	-61.4014	0.161743	0.189209	-61.4014	-0.04883	-1.07117	-61.1877	-6.31104	-8.55103
	-60.9131	0.164795	0.189209	-60.9131	-0.04578	-1.06201	-61.4014	-6.27747	-8.52356
	-60.4553	0.195313	0.195313	-60.4553	-0.04272	-1.05896	-60.9131	-6.28052	-8.5083
	-60.3027	0.161743	0.201416	-60.3027	-0.03662	-1.04675	-60.4553	-6.27747	-8.48694
	-60.3638	0.158691	0.195313	-60.3638	-0.04272	-1.04065	-60.3027	-6.25305	-8.45947
	-60.2112	0.164795	0.201416	-60.2112	-0.03967	-1.02844	-60.3638	-6.25305	-8.45032
	-59.9365	0.177002	0.198364	-59.9365	-0.03967	-1.01318	-60.2112	-6.26526	-8.42285
	-59.4177	0.152588	0.198364	-59.4177	-0.04272	-1.01624	-59.9365	-6.22864	-8.39844
	-59.4177	0.17395	0.20752	-59.4177	-0.03967	-1.00098	-59.4177	-6.23779	-8.38013
	-59.6313	0.170898	0.204468	-59.6313	-0.03662	-1.00098	-59.4177	-6.26526	-8.35266
	-59.2651	0.158691	0.192261	-59.2651	-0.03357	-1.00708	-59.6313	-6.20117	-8.3374
	-58.7158	0.195313	0.204468	-58.7158	-0.03357	-1.00708	-59.2651	-6.23474	-8.31604
	-58.5632	0.177002	0.204468	-58.5632	-0.03052	-1.01013	-58.7158	-6.21643	-8.28552
	-58.6853	0.146484	0.198364	-58.6853	-0.03662	-1.00708	-58.5632	-6.22864	-8.27332
	-58.4412	0.195313	0.189209	-58.4412	-0.03357	-1.00403	-58.6853	-6.15845	-8.2489
	-57.9834	0.177002	0.195313	-57.9834	-0.03357	-1.01624	-58.4412	-6.18591	-8.23364
	-57.9529	0.170898	0.204468	-57.9529	-0.03357	-1.00708	-57.9834	-6.18286	-8.20618
	-57.8613	0.177002	0.195313	-57.8613	-0.02441	-1.00708	-57.9529	-6.20117	-8.17566
	-57.6172	0.167847	0.192261	-57.6172	-0.02747	-1.00403	-57.8613	-6.1676	-8.15735
	-57.1289	0.170898	0.198364	-57.1289	-0.03052	-0.99792	-57.6172	-6.15234	-8.13904
	-56.7017	0.17395	0.198364	-56.7017	-0.02441	-0.98267	-57.1289	-6.13098	-8.11157
	-57.0068	0.161743	0.195313	-57.0068	-0.02747	-0.98267	-56.7017	-6.13708	-8.10242
	-57.0679	0.152588	0.204468	-57.0679	-0.03052	-0.97961	-57.0068	-6.14014	-8.0719
	-56.488	0.17395	0.198364	-56.488	-0.02747	-0.95825	-57.0679	-6.12488	-8.05359
	-56.1218	0.164795	0.204468	-56.1218	-0.02747	-0.9613	-56.488	-6.09436	-8.02612
	-56.3965	0.186157	0.201416	-56.3965	-0.02441	-0.94604	-56.1218	-6.06384	-8.00171
	-56.1218	0.189209	0.204468	-56.1218	-0.02441	-0.94299	-56.3965	-6.07605	-7.97729
	-55.6641	0.167847	0.204468	-55.6641	-0.02747	-0.94604	-56.1218	-6.0791	-7.95288
	-55.5115	0.195313	0.201416	-55.5115	-0.01831	-0.9552	-55.6641	-6.04248	-7.93152
	-55.2979	0.195313	0.198364	-55.2979	-0.02747	-0.95215	-55.5115	-6.05164	-7.91016
	-55.1147	0.189209	0.198364	-55.1147	-0.01221	-0.95215	-55.2979	-6.03638	-7.88574
	-54.9622	0.186157	0.201416	-54.9622	-0.02441	-0.96436	-55.1147	-6.03333	-7.86133
	-54.5349	0.198364	0.204468	-54.5349	-0.01221	-0.94604	-54.9622	-6.03943	-7.82776
	-54.5044	0.170898	0.204468	-54.5044	-0.02136	-0.93079	-54.5349	-6.01196	-7.8064
	-54.2603	0.183105	0.204468	-54.2603	-0.01526	-0.92468	-54.5044	-5.96924	-7.78809
	-54.1687	0.198364	0.20752	-54.1687	-0.01831	-0.93079	-54.2603	-6.00586	-7.76062
	-54.1077	0.164795	0.198364	-54.1077	-0.01831	-0.93689	-54.1687	-5.98145	-7.73621
	-53.772	0.183105	0.20752	-53.772	-0.01526	-0.93079	-54.1077	-5.96924	-7.71484
	-53.4058	0.219727	0.201416	-53.4058	-0.00916	-0.92163	-53.772	-5.96619	-7.69348
	-53.5889	0.15564	0.210571	-53.5889	-0.01526	-0.92468	-53.4058	-5.95703	-7.65991
	-53.3142	0.183105	0.204468	-53.3142	-0.01831	-0.91248	-53.5889	-5.93262	-7.6355
	-52.887	0.189209	0.204468	-52.887	-0.00916	-0.90942	-53.3142	-5.95398	-7.62329
	-52.8259	0.195313	0.20752	-52.8259	-0.0061	-0.90332	-52.887	-5.91431	-7.58972
	-52.6428	0.183105	0.198364	-52.6428	-0.01221	-0.89722	-52.8259	-5.87769	-7.5592
	-52.3987	0.195313	0.210571	-52.3987	-0.01526	-0.90027	-52.6428	-5.89905	-7.547
	-51.9714	0.198364	0.210571	-51.9714	-0.0061	-0.89111	-52.3987	-5.83801	-7.51038
	-51.7273	0.219727	0.20752	-51.7273	-0.00916	-0.89111	-51.9714	-5.85327	-7.49512
	-51.7273	0.204468	0.210571	-51.7273	-0.0061	-0.87891	-51.7273	-5.85327	-7.4585
	-51.8799	0.189209	0.201416	-51.8799	-0.0061	-0.87891	-51.7273	-5.81665	-7.44324
	-51.4526	0.186157	0.210571	-51.4526	-0.00305	-0.88196	-51.8799	-5.84412	-7.42188
	-51.2085	0.183105	0.204468	-51.2085	0	-0.86975	-51.4526	-5.82886	-7.38525
	-51.3611	0.204468	0.201416	-51.3611	-0.00916	-0.86365	-51.2085	-5.81055	-7.37
	-51.0559	0.204468	0.20752	-51.0559	-0.00305	-0.86975	-51.3611	-5.78003	-7.33337
	-50.6897	0.183105	0.20752	-50.6897	-0.0061	-0.8606	-51.0559	-5.79529	-7.30896
	-50.293	0.164795	0.20752	-50.293	0	-0.86365	-50.6897	-5.76782	-7.2937
	-50.1099	0.183105	0.213623	-50.1099	0	-0.85449	-50.293	-5.75256	-7.26624
	-50.4456	0.195313	0.213623	-50.4456	0	-0.85754	-50.1099	-5.74951	-7.23572
	-49.8962	0.17395	0.20752	-49.8962	0	-0.85449	-50.4456	-5.70374	-7.2052
	-49.469	0.195313	0.20752	-49.469	0	-0.84534	-49.8962	-5.71899	-7.17773
	-49.3164	0.186157	0.213623	-49.3164	0	-0.84229	-49.469	-5.71899	-7.16248
	-49.53	0.192261	0.20752	-49.53	0.003052	-0.84229	-49.3164	-5.66711	-7.14111
	-49.4385	0.213623	0.213623	-49.4385	0	-0.83008	-49.53	-5.64575	-7.08923
	-48.8892	0.195313	0.213623	-48.8892	0.009155	-0.81482	-49.4385	-5.6488	-6.79626
	-48.9197	0.158691	0.20752	-48.9197	0.009155	-0.82703	-48.8892	-5.63965	-7.07703
	-48.8586	0.210571	0.20752	-48.8586	0.009155	-0.81482	-48.9197	-5.62439	-7.03735
	-48.6145	0.198364	0.210571	-48.6145	0.006104	-0.81482	-48.8586	-5.61829	-7.00378
	-48.2483	0.192261	0.20752	-48.2483	0.003052	-0.80261	-48.6145	-5.58472	-6.97937
	-47.9431	0.198364	0.213623	-47.9431	0.009155	-0.80872	-48.2483	-5.59387	-6.95496
	-47.8516	0.195313	0.210571	-47.8516	0.009155	-0.81177	-47.9431	-5.57556	-6.93359
	-47.8821	0.189209	0.20752	-47.8821	0.009155	-0.80261	-47.8516	-5.53894	-6.89697
	-47.3938	0.186157	0.210571	-47.3938	0.006104	-0.80566	-47.8821	-5.53589	-6.86951
	-47.2107	0.164795	0.213623	-47.2107	0.015259	-0.79346	-47.3938	-5.50842	-6.8512
	-47.0886	0.17395	0.216675	-47.0886	0.006104	-0.79041	-47.2107	-5.49927	-6.81458
	-46.8445	0.198364	0.213623	-46.8445	0.012207	-0.79651	-47.0886	-5.50232	-6.79016
	-46.9055	0.189209	0.20752	-46.9055	0.012207	-0.78125	-46.8445	-5.45044	-6.7627
	-46.4172	0.195313	0.219727	-46.4172	0.015259	-0.76599	-46.9055	-5.42908	-6.73218
	-46.2341	0.198364	0.213623	-46.2341	0.018311	-0.76904	-46.4172	-5.42603	-6.70471
	-46.2036	0.177002	0.204468	-46.2036	0.018311	-0.76599	-46.2341	-5.40161	-6.67114
	-46.4172	0.210571	0.213623	-46.4172	0.018311	-0.75684	-46.2036	-5.37415	-6.64978
	-45.6543	0.210571	0.20752	-45.6543	0.018311	-0.76294	-46.4172	-5.3833	-6.62231
	-45.6238	0.198364	0.210571	-45.6238	0.021362	-0.75378	-45.6543	-5.36194	-6.59485
	-45.4712	0.198364	0.213623	-45.4712	0.021362	-0.74158	-45.6238	-5.33752	-6.56433
	-45.0439	0.210571	0.20752	-45.0439	0.024414	-0.74463	-45.4712	-5.34363	-6.53992
	-45.0439	0.186157	0.213623	-45.0439	0.021362	-0.74158	-45.0439	-5.32532	-6.5094
	-44.6777	0.198364	0.213623	-44.6777	0.021362	-0.74158	-45.0439	-5.27039	-6.47583
	-44.3115	0.210571	0.219727	-44.3115	0.024414	-0.72632	-44.6777	-5.2887	-6.45752
	-44.4641	0.17395	0.20752	-44.4641	0.024414	-0.73242	-44.3115	-5.25513	-6.41785
	-44.3115	0.198364	0.216675	-44.3115	0.018311	-0.72632	-44.4641	-5.23682	-6.39343
	-43.9148	0.231934	0.216675	-43.9148	0.033569	-0.71716	-44.3115	-5.2124	-6.36597
	-43.7622	0.177002	0.219727	-43.7622	0.021362	-0.71411	-43.9148	-5.19409	-6.33545
	-43.8232	0.186157	0.210571	-43.8232	0.030518	-0.72021	-43.7622	-5.17883	-6.30798
	-43.4875	0.20752	0.213623	-43.4875	0.033569	-0.70496	-43.8232	-5.16357	-6.28357
	-43.2129	0.204468	0.216675	-43.2129	0.033569	-0.70801	-43.4875	-5.1178	-6.25
	-43.0603	0.204468	0.204468	-43.0603	0.030518	-0.69885	-43.2129	-5.11475	-6.22559
	-43.0603	0.213623	0.216675	-43.0603	0.024414	-0.7019	-43.0603	-5.11169	-6.19202
	-42.8162	0.204468	0.213623	-42.8162	0.033569	-0.68359	-43.0603	-5.07202	-6.16455
	-42.3279	0.222778	0.219727	-42.3279	0.033569	-0.68359	-42.8162	-5.08118	-6.14014
	-41.748	0.216675	0.213623	-41.748	0.036621	-0.67749	-42.3279	-5.0415	-6.11267
	-42.0532	0.198364	0.216675	-42.0532	0.036621	-0.68054	-41.748	-5.01099	-6.073
	-41.9006	0.216675	0.216675	-41.9006	0.033569	-0.67749	-42.0532	-5.03235	-6.04858
	-41.8091	0.198364	0.219727	-41.8091	0.036621	-0.67139	-41.9006	-5.03845	-6.01196
	-41.4429	0.201416	0.213623	-41.4429	0.036621	-0.67444	-41.8091	-4.98962	-5.98755
	-41.3818	0.228882	0.216675	-41.3818	0.036621	-0.65613	-41.4429	-4.92249	-5.96008
	-41.3208	0.189209	0.222778	-41.3208	0.039673	-0.66223	-41.3818	-4.92554	-5.92346
	-41.0156	0.195313	0.219727	-41.0156	0.042725	-0.65308	-41.3208	-4.90723	-5.9082
	-40.5273	0.198364	0.216675	-40.5273	0.042725	-0.65002	-41.0156	-4.87976	-5.87463
	-40.7104	0.201416	0.219727	-40.7104	0.045776	-0.65002	-40.5273	-4.87976	-5.84717
	-40.5579	0.186157	0.22583	-40.5579	0.042725	-0.64697	-40.7104	-4.84619	-5.8075
	-40.0696	0.210571	0.219727	-40.0696	0.048828	-0.62866	-40.5579	-4.81873	-5.79224
	-39.978	0.210571	0.219727	-39.978	0.045776	-0.63782	-40.0696	-4.84924	-5.76172
	-39.7034	0.195313	0.219727	-39.7034	0.045776	-0.62866	-39.978	-4.76685	-5.71899
	-39.5813	0.22583	0.219727	-39.5813	0.048828	-0.62256	-39.7034	-4.7699	-5.69763
	-39.5508	0.204468	0.22583	-39.5508	0.048828	-0.61646	-39.5813	-4.75769	-5.67017
	-39.1541	0.189209	0.219727	-39.1541	0.05188	-0.6012	-39.5508	-4.71191	-5.64575
	-38.7878	0.228882	0.213623	-38.7878	0.045776	-0.61646	-39.1541	-4.73022	-5.62134
	-38.8794	0.20752	0.22583	-38.8794	0.045776	-0.6073	-38.7878	-4.71191	-5.58777
	-38.9709	0.201416	0.222778	-38.9709	0.054932	-0.61646	-38.8794	-4.66614	-5.56335
	-38.6353	0.204468	0.219727	-38.6353	0.057983	-0.61951	-38.9709	-4.66919	-5.52063
	-38.3606	0.204468	0.216675	-38.3606	0.054932	-0.6073	-38.6353	-4.64478	-5.49927
	-37.8113	0.201416	0.219727	-37.8113	0.054932	-0.59509	-38.3606	-4.61731	-5.45349
	-38.2385	0.210571	0.219727	-38.2385	0.054932	-0.59204	-37.8113	-4.599	-5.44128
	-37.7808	0.183105	0.228882	-37.7808	0.057983	-0.58289	-38.2385	-4.56543	-5.40466
	-37.4756	0.192261	0.228882	-37.4756	0.057983	-0.56763	-37.7808	-4.55627	-5.3833
	-37.2314	0.216675	0.222778	-37.2314	0.061035	-0.55237	-37.4756	-4.55322	-5.34973
	-37.0789	0.192261	0.228882	-37.0789	0.067139	-0.56458	-37.2314	-4.49829	-5.31921
	-37.1399	0.216675	0.219727	-37.1399	0.067139	-0.54626	-37.0789	-4.47388	-5.29175
	-36.5906	0.210571	0.228882	-36.5906	0.064087	-0.54016	-37.1399	-4.45251	-5.26123
	-36.2854	0.192261	0.222778	-36.2854	0.067139	-0.54016	-36.5906	-4.44031	-5.22766
	-36.438	0.228882	0.22583	-36.438	0.064087	-0.54321	-36.2854	-4.39758	-5.2002
	-36.4075	0.22583	0.222778	-36.4075	0.067139	-0.55542	-36.438	-4.39453	-5.17273
	-35.8582	0.228882	0.219727	-35.8582	0.073242	-0.54016	-36.4075	-4.37622	-5.14526
	-35.7361	0.210571	0.222778	-35.7361	0.067139	-0.55542	-35.8582	-4.35181	-5.10864
	-35.614	0.222778	0.222778	-35.614	0.073242	-0.54932	-35.7361	-4.35181	-5.08118
	-35.6445	0.201416	0.231934	-35.6445	0.07019	-0.53711	-35.614	-4.31213	-5.04761
	-35.4614	0.20752	0.228882	-35.4614	0.073242	-0.54016	-35.6445	-4.2572	-5.02014
	-34.79	0.231934	0.22583	-34.79	0.073242	-0.5249	-35.4614	-4.27856	-4.99268
	-34.8816	0.192261	0.219727	-34.8816	0.073242	-0.52185	-34.79	-4.245	-4.95911
	-34.8511	0.204468	0.222778	-34.8511	0.073242	-0.50354	-34.8816	-4.21448	-4.93164
	-34.5154	0.247192	0.22583	-34.5154	0.082397	-0.48828	-34.8511	-4.20227	-4.90723
	-34.2102	0.192261	0.228882	-34.2102	0.076294	-0.50354	-34.5154	-4.1687	-4.86755
	-34.0881	0.210571	0.231934	-34.0881	0.082397	-0.49744	-34.2102	-4.13818	-4.84619
	-34.0576	0.219727	0.228882	-34.0576	0.085449	-0.48828	-34.0881	-4.11682	-4.81262
	-34.1187	0.201416	0.234985	-34.1187	0.082397	-0.49133	-34.0576	-4.0863	-4.78821
	-33.5999	0.222778	0.22583	-33.5999	0.088501	-0.46997	-34.1187	-4.05579	-4.75159
	-33.3862	0.234985	0.22583	-33.3862	0.076294	-0.47302	-33.5999	-4.06189	-4.72107
	-33.1726	0.219727	0.231934	-33.1726	0.091553	-0.46692	-33.3862	-4.01917	-4.70581
	-33.1421	0.231934	0.228882	-33.1421	0.085449	-0.46692	-33.1726	-4.01611	-4.66919
	-32.8369	0.231934	0.222778	-32.8369	0.088501	-0.46082	-33.1421	-3.97339	-4.62646
	-32.4402	0.222778	0.231934	-32.4402	0.091553	-0.45166	-32.8369	-3.93066	-4.599
	-32.3486	0.231934	0.228882	-32.3486	0.091553	-0.44861	-32.4402	-3.94897	-4.55627
	-32.5623	0.210571	0.22583	-32.5623	0.094604	-0.4364	-32.3486	-3.91235	-4.53186
	-32.135	0.222778	0.219727	-32.135	0.088501	-0.46387	-32.5623	-3.88794	-4.49829
	-31.7688	0.241089	0.234985	-31.7688	0.091553	-0.4303	-32.135	-3.84827	-4.45862
	-31.6467	0.210571	0.234985	-31.6467	0.091553	-0.4303	-31.7688	-3.83911	-4.44031
	-31.2805	0.210571	0.228882	-31.2805	0.094604	-0.4303	-31.6467	-3.80554	-4.40674
	-31.189	0.210571	0.234985	-31.189	0.10376	-0.41809	-31.2805	-3.78723	-4.31519
	-31.0974	0.219727	0.231934	-31.0974	0.097656	-0.4303	-31.189	-3.77502	-4.34875
	-31.0059	0.195313	0.228882	-31.0059	0.100708	-0.40283	-31.0974	-3.72009	-4.31519
	-30.9143	0.219727	0.234985	-30.9143	0.10376	-0.41199	-31.0059	-3.71094	-4.28162
	-30.6091	0.216675	0.231934	-30.6091	0.100708	-0.40283	-30.9143	-3.72314	-4.24194
	-30.365	0.213623	0.228882	-30.365	0.100708	-0.38147	-30.6091	-3.65601	-4.21448
	-30.2124	0.247192	0.231934	-30.2124	0.10376	-0.40894	-30.365	-3.6377	-4.17786
	-29.7852	0.228882	0.234985	-29.7852	0.112915	-0.39368	-30.2124	-3.60718	-4.15649
	-29.9377	0.192261	0.231934	-29.9377	0.109863	-0.37842	-29.7852	-3.58582	-4.12903
	-29.7546	0.238037	0.234985	-29.7546	0.109863	-0.38452	-29.9377	-3.61023	-4.09546
	-29.1748	0.222778	0.231934	-29.1748	0.106812	-0.37537	-29.7546	-3.53394	-4.06494
	-28.9917	0.213623	0.234985	-28.9917	0.112915	-0.354	-29.1748	-3.50037	-4.02832
	-29.1138	0.219727	0.231934	-29.1138	0.115967	-0.35706	-28.9917	-3.50037	-3.9978
	-28.9307	0.216675	0.238037	-28.9307	0.109863	-0.354	-29.1138	-3.46069	-3.95813
	-28.7476	0.213623	0.241089	-28.7476	0.12207	-0.33875	-28.9307	-3.42407	-3.93066
	-28.1982	0.219727	0.231934	-28.1982	0.115967	-0.3418	-28.7476	-3.39355	-3.90015
	-28.3813	0.204468	0.231934	-28.3813	0.119019	-0.34485	-28.1982	-3.35999	-3.86658
	-28.4119	0.204468	0.228882	-28.4119	0.12207	-0.35095	-28.3813	-3.33862	-3.83911
	-27.7405	0.231934	0.238037	-27.7405	0.12207	-0.33875	-28.4119	-3.33557	-3.80554
	-27.4048	0.219727	0.234985	-27.4048	0.12207	-0.32654	-27.7405	-3.28064	-3.77808
	-27.5879	0.228882	0.241089	-27.5879	0.125122	-0.31128	-27.4048	-3.26538	-3.74451
	-27.5879	0.219727	0.231934	-27.5879	0.12207	-0.32654	-27.5879	-3.22571	-3.70789
	-26.947	0.204468	0.241089	-26.947	0.12207	-0.32654	-27.5879	-3.2135	-3.68958
	-26.825	0.244141	0.231934	-26.825	0.128174	-0.31128	-26.947	-3.18604	-3.6499
	-26.4587	0.228882	0.234985	-26.4587	0.125122	-0.30823	-26.825	-3.16162	-3.62549
	-26.6418	0.228882	0.238037	-26.6418	0.134277	-0.28381	-26.4587	-3.13416	-3.57971
	-26.4282	0.216675	0.234985	-26.4282	0.128174	-0.29297	-26.6418	-3.10059	-3.5553
	-26.001	0.238037	0.234985	-26.001	0.131226	-0.29297	-26.4282	-3.06702	-3.51868
	-25.8484	0.222778	0.238037	-25.8484	0.134277	-0.29907	-26.001	-3.02124	-3.48816
	-25.9705	0.228882	0.244141	-25.9705	0.134277	-0.27161	-25.8484	-2.98462	-3.45459
	-25.7263	0.241089	0.238037	-25.7263	0.134277	-0.28992	-25.9705	-3.00293	-3.43018
	-25.3296	0.198364	0.234985	-25.3296	0.134277	-0.27466	-25.7263	-2.96631	-3.38135
	-25.0549	0.222778	0.238037	-25.0549	0.140381	-0.2655	-25.3296	-2.93274	-3.35999
	-24.9023	0.262451	0.234985	-24.9023	0.146484	-0.2594	-25.0549	-2.89001	-3.32336
	-24.9329	0.210571	0.241089	-24.9329	0.140381	-0.25024	-24.9023	-2.88391	-3.28674
	-24.5972	0.234985	0.234985	-24.5972	0.146484	-0.26855	-24.9329	-2.83813	-3.25623
	-24.292	0.228882	0.238037	-24.292	0.149536	-0.24719	-24.5972	-2.81677	-3.22571
	-24.3225	0.228882	0.241089	-24.3225	0.146484	-0.24109	-24.292	-2.78015	-3.19824
	-24.0784	0.228882	0.231934	-24.0784	0.152588	-0.23499	-24.3225	-2.75269	-3.16162
	-23.8647	0.241089	0.247192	-23.8647	0.143433	-0.22278	-24.0784	-2.73438	-3.12805
	-23.6511	0.234985	0.241089	-23.6511	0.15564	-0.22583	-23.8647	-2.70386	-3.09143
	-23.4375	0.250244	0.234985	-23.4375	0.149536	-0.21973	-23.6511	-2.67639	-3.06702
	-23.6816	0.247192	0.241089	-23.6816	0.15564	-0.21667	-23.4375	-2.63062	-3.02734
	-23.2239	0.231934	0.241089	-23.2239	0.158691	-0.19836	-23.6816	-2.6062	-2.99988
	-23.0103	0.238037	0.241089	-23.0103	0.158691	-0.20447	-23.2239	-2.6123	-2.9541
	-22.7661	0.216675	0.234985	-22.7661	0.158691	-0.19836	-23.0103	-2.58789	-2.93884
	-22.6135	0.228882	0.234985	-22.6135	0.15564	-0.19836	-22.7661	-2.54211	-2.89307
	-22.7356	0.247192	0.244141	-22.7356	0.164795	-0.18921	-22.6135	-2.50854	-2.86255
	-22.2168	0.219727	0.247192	-22.2168	0.161743	-0.19531	-22.7356	-2.47498	-2.82593
	-21.8201	0.234985	0.238037	-21.8201	0.164795	-0.18005	-22.2168	-2.44446	-2.79846
	-21.759	0.228882	0.250244	-21.759	0.167847	-0.16174	-21.8201	-2.40784	-2.76794
	-21.698	0.241089	0.244141	-21.698	0.164795	-0.16785	-21.759	-2.39563	-2.73438
	-21.5149	0.228882	0.241089	-21.5149	0.164795	-0.15869	-21.698	-2.33765	-2.6947
	-21.1792	0.238037	0.244141	-21.1792	0.170898	-0.15564	-21.5149	-2.31934	-2.66724
	-21.0571	0.234985	0.247192	-21.0571	0.170898	-0.1709	-21.1792	-2.33765	-2.63672
	-21.1182	0.222778	0.238037	-21.1182	0.17395	-0.16174	-21.0571	-2.2522	-2.6001
	-20.9045	0.268555	0.244141	-20.9045	0.177002	-0.13123	-21.1182	-2.23999	-2.57263
	-20.3552	0.238037	0.241089	-20.3552	0.177002	-0.13428	-20.9045	-2.20947	-2.54211
	-20.3552	0.20752	0.244141	-20.3552	0.183105	-0.13733	-20.3552	-2.18506	-2.49939
	-20.3247	0.256348	0.247192	-20.3247	0.177002	-0.12207	-20.3552	-2.15454	-2.47498
	-20.1721	0.241089	0.241089	-20.1721	0.186157	-0.12207	-20.3247	-2.12097	-2.43225
	-19.7754	0.231934	0.247192	-19.7754	0.189209	-0.10681	-20.1721	-2.0813	-2.39868
	-19.3787	0.222778	0.247192	-19.3787	0.186157	-0.10681	-19.7754	-2.06909	-2.37732
	-19.6228	0.238037	0.247192	-19.6228	0.183105	-0.12817	-19.3787	-2.03552	-2.3407
	-19.3481	0.222778	0.244141	-19.3481	0.195313	-0.10681	-19.6228	-1.98669	-2.29797
	-18.9209	0.238037	0.244141	-18.9209	0.192261	-0.09766	-19.3481	-1.96228	-2.27051
	-18.7683	0.216675	0.241089	-18.7683	0.198364	-0.09155	-18.9209	-1.92871	-2.23999
	-18.6462	0.22583	0.244141	-18.6462	0.183105	-0.0946	-18.7683	-1.91345	-2.19421
	-18.7073	0.241089	0.241089	-18.7073	0.195313	0.042725	-18.6462	-1.88904	-2.1698
	-18.3716	0.228882	0.253296	-18.3716	0.204468	-0.10376	-18.7073	-1.8219	-2.13318
	-18.0359	0.238037	0.241089	-18.0359	0.198364	-0.07019	-18.3716	-1.80969	-2.09961
	-18.0664	0.22583	0.247192	-18.0664	0.201416	-0.04578	-18.0359	-1.76697	-2.06604
	-17.9138	0.222778	0.244141	-17.9138	0.204468	-0.04883	-18.0664	-1.75171	-2.03552
	-17.7002	0.259399	0.247192	-17.7002	0.204468	-0.03967	-17.9138	-1.70898	-1.9989
	-17.3645	0.250244	0.241089	-17.3645	0.20752	-0.05188	-17.7002	-1.69067	-1.96838
	-16.9678	0.250244	0.247192	-16.9678	0.20752	-0.03967	-17.3645	-1.66626	-1.93176
	-17.0593	0.241089	0.244141	-17.0593	0.210571	-0.05493	-16.9678	-1.61438	-1.89819
	-16.9067	0.250244	0.247192	-16.9067	0.20752	-0.04883	-17.0593	-1.61438	-1.86768
	-16.3574	0.234985	0.250244	-16.3574	0.213623	-0.04578	-16.9067	-1.5686	-1.83105
	-16.4185	0.234985	0.244141	-16.4185	0.213623	-0.04578	-16.3574	-1.49231	-1.79138
	-16.2964	0.247192	0.247192	-16.2964	0.216675	-0.02441	-16.4185	-1.51062	-1.76086
	-16.1438	0.216675	0.244141	-16.1438	0.216675	-0.01221	-16.2964	-1.48621	-1.72729
	-16.0217	0.238037	0.241089	-16.0217	0.219727	-0.00305	-16.1438	-1.43127	-1.69678
	-15.5945	0.27771	0.253296	-15.5945	0.219727	0.006104	-16.0217	-1.39771	-1.65405
	-15.625	0.228882	0.253296	-15.625	0.228882	0.012207	-15.5945	-1.36108	-1.62964
	-15.5334	0.241089	0.253296	-15.5334	0.219727	0.030518	-15.625	-1.33057	-1.59302
	-15.1672	0.247192	0.244141	-15.1672	0.228882	0.042725	-15.5334	-1.3031	-1.55945
	-14.8926	0.247192	0.253296	-14.8926	0.22583	0.027466	-15.1672	-1.26648	-1.52283
	-14.4958	0.247192	0.247192	-14.4958	0.228882	0.042725	-14.8926	-1.22986	-1.49231
	-14.5569	0.256348	0.250244	-14.5569	0.231934	0.067139	-14.4958	-1.22375	-1.45264
	-14.4653	0.244141	0.256348	-14.4653	0.234985	0.039673	-14.5569	-1.16577	-1.43127
	-14.0686	0.265503	0.253296	-14.0686	0.234985	0.045776	-14.4653	-1.15967	-1.38855
	-14.0381	0.259399	0.253296	-14.0381	0.238037	0.054932	-14.0686	-1.09863	-1.35803
	-13.8245	0.238037	0.253296	-13.8245	0.241089	0.039673	-14.0381	-1.05591	-1.32446
	-13.916	0.256348	0.253296	-13.916	0.238037	0.045776	-13.8245	-1.04675	-1.29395
	-13.6414	0.241089	0.244141	-13.6414	0.241089	0.05188	-13.916	-1.03455	-1.25732
	-13.031	0.259399	0.247192	-13.031	0.241089	0.079346	-13.6414	-0.98877	-1.22375
	-13.1531	0.262451	0.250244	-13.1531	0.244141	0.085449	-13.031	-0.93994	-1.18713
	-13.0005	0.231934	0.250244	-13.0005	0.253296	0.085449	-13.1531	-0.92163	-1.15051
	-12.7258	0.244141	0.250244	-12.7258	0.250244	0.091553	-13.0005	-0.88196	-1.11694
	-12.3901	0.241089	0.247192	-12.3901	0.256348	0.109863	-12.7258	-0.85449	-1.08032
	-12.2681	0.256348	0.253296	-12.2681	0.253296	0.119019	-12.3901	-0.82703	-1.0498
	-12.3901	0.234985	0.253296	-12.3901	0.250244	0.128174	-12.2681	-0.77515	-1.01624
	-12.0239	0.256348	0.250244	-12.0239	0.253296	0.140381	-12.3901	-0.76599	-0.97961
	-11.4136	0.253296	0.256348	-11.4136	0.256348	0.152588	-12.0239	-0.74768	-0.9491
	-11.6272	0.247192	0.250244	-11.6272	0.262451	0.115967	-11.4136	-0.68665	-0.90332
	-11.5051	0.268555	0.256348	-11.5051	0.256348	0.109863	-11.6272	-0.66833	-0.88196
	-11.4136	0.256348	0.259399	-11.4136	0.268555	0.137329	-11.5051	-0.63477	-0.83923
	-11.2	0.219727	0.256348	-11.2	0.256348	0.140381	-11.4136	-0.63477	-0.80872
	-10.6812	0.265503	0.250244	-10.6812	0.265503	0.143433	-11.2	-0.54932	-0.77515
	-10.8948	0.259399	0.253296	-10.8948	0.271606	0.143433	-10.6812	-0.54932	-0.73853
	-10.7727	0.250244	0.256348	-10.7727	0.265503	0.15564	-10.8948	-0.46692	-0.69885
	-10.376	0.247192	0.256348	-10.376	0.27771	0.161743	-10.7727	-0.47302	-0.66528
	-10.1624	0.247192	0.262451	-10.1624	0.268555	0.164795	-10.376	-0.4364	-0.63477
	-9.91821	0.241089	0.247192	-9.91821	0.274658	0.170898	-10.1624	-0.39673	-0.59509
	-9.91821	0.244141	0.256348	-9.91821	0.268555	0.201416	-9.91821	-0.37537	-0.55847
	-9.58252	0.238037	0.256348	-9.58252	0.280762	0.180054	-9.91821	-0.32349	-0.5249
	-9.27734	0.241089	0.256348	-9.27734	0.268555	0.186157	-9.58252	-0.31128	-0.50354
	-9.24683	0.262451	0.256348	-9.24683	0.280762	0.204468	-9.27734	-0.29297	-0.46082
	-9.09424	0.247192	0.253296	-9.09424	0.289917	0.213623	-9.24683	-0.22278	-0.42419
	-9.09424	0.259399	0.262451	-9.09424	0.286865	0.210571	-9.09424	-0.19836	-0.39063
	-8.57544	0.247192	0.259399	-8.57544	0.286865	0.22583	-9.09424	-0.1709	-0.3479
	-8.39233	0.228882	0.253296	-8.39233	0.289917	0.213623	-8.57544	-0.13733	-0.32654
	-8.60596	0.265503	0.253296	-8.60596	0.292969	0.231934	-8.39233	-0.09155	-0.28076
	-8.17871	0.262451	0.256348	-8.17871	0.286865	0.228882	-8.60596	-0.06714	-0.25635
	-7.96509	0.256348	0.262451	-7.96509	0.296021	0.234985	-8.17871	-0.05798	-0.21973
	-7.78198	0.250244	0.256348	-7.78198	0.299072	0.238037	-7.96509	0	-0.18005
	-7.32422	0.262451	0.262451	-7.32422	0.302124	0.241089	-7.78198	0.006104	-0.15564
	-7.35474	0.253296	0.256348	-7.35474	0.299072	0.247192	-7.32422	0.067139	-0.11902
	-7.2937	0.256348	0.259399	-7.2937	0.299072	0.250244	-7.35474	0.137329	-0.07629
	-6.7749	0.259399	0.262451	-6.7749	0.305176	0.268555	-7.2937	0.137329	-0.04883
	-6.71387	0.231934	0.256348	-6.71387	0.302124	0.256348	-6.7749	0.164795	-0.00305
	-6.86646	0.262451	0.262451	-6.86646	0.308228	0.27771	-6.71387	0.213623	0.030518
	-6.62231	0.286865	0.262451	-6.62231	0.314331	0.268555	-6.86646	0.241089	0.061035
	-6.04248	0.241089	0.259399	-6.04248	0.308228	0.280762	-6.62231	0.27771	0.10376
	-6.10352	0.259399	0.256348	-6.10352	0.314331	0.292969	-6.04248	0.320435	0.131226
	-6.04248	0.268555	0.265503	-6.04248	0.311279	0.280762	-6.10352	0.341797	0.161743
	-6.13403	0.262451	0.256348	-6.13403	0.317383	0.302124	-6.04248	0.38147	0.192261
	-5.49316	0.259399	0.256348	-5.49316	0.317383	0.311279	-6.13403	0.405884	0.231934
	-5.18799	0.283813	0.265503	-5.18799	0.317383	0.448608	-5.49316	0.421143	0.27771
	-5.31006	0.259399	0.262451	-5.31006	0.326538	0.311279	-5.18799	0.485229	0.305176
	-5.27954	0.280762	0.265503	-5.27954	0.320435	0.335693	-5.31006	0.485229	0.338745
	-4.79126	0.274658	0.265503	-4.79126	0.335693	0.326538	-5.27954	0.546265	0.38147
	-4.39453	0.256348	0.262451	-4.39453	0.326538	0.335693	-4.79126	0.595093	0.408936
	-4.45557	0.271606	0.259399	-4.45557	0.335693	0.350952	-4.39453	0.601196	0.442505
	-4.3335	0.253296	0.259399	-4.3335	0.32959	0.338745	-4.45557	0.643921	0.476074
	-4.02832	0.274658	0.259399	-4.02832	0.326538	0.341797	-4.3335	0.67749	0.509644
	-3.72314	0.286865	0.262451	-3.72314	0.341797	0.366211	-4.02832	0.701904	0.55542
	-3.8147	0.241089	0.262451	-3.8147	0.335693	0.357056	-3.72314	0.738525	0.579834
	-3.66211	0.259399	0.262451	-3.66211	0.338745	0.378418	-3.8147	0.775146	0.619507
	-3.60107	0.265503	0.262451	-3.60107	0.341797	0.344849	-3.66211	0.808716	0.65918
	-2.96021	0.268555	0.262451	-2.96021	0.341797	0.390625	-3.60107	0.769043	0.692749
	-2.83813	0.250244	0.265503	-2.83813	0.341797	0.378418	-2.96021	0.897217	0.732422
	-2.80762	0.259399	0.265503	-2.80762	0.3479	0.442505	-2.83813	0.921631	0.753784
	-2.68555	0.268555	0.268555	-2.68555	0.350952	0.39978	-2.80762	0.900269	0.802612
	-2.2583	0.262451	0.262451	-2.2583	0.3479	0.424194	-2.68555	0.997925	0.83313
	-2.0752	0.292969	0.265503	-2.0752	0.357056	0.411987	-2.2583	1.02234	0.863647
	-1.98364	0.268555	0.262451	-1.98364	0.354004	0.415039	-2.0752	1.05896	0.90332
	-1.86157	0.231934	0.265503	-1.86157	0.354004	0.421143	-1.98364	1.07117	0.933838
	-1.64795	0.274658	0.262451	-1.64795	0.357056	0.427246	-1.86157	1.11694	0.964355
	-1.34277	0.268555	0.265503	-1.34277	0.357056	0.436401	-1.64795	1.14746	1.01013
	-1.28174	0.256348	0.271606	-1.28174	0.360107	0.448608	-1.34277	1.18408	1.0437
	-0.97656	0.259399	0.265503	-0.97656	0.360107	0.439453	-1.28174	1.2146	1.07727
	-0.94604	0.265503	0.268555	-0.94604	0.369263	0.460815	-0.976562	1.24817	1.11389
	-0.61035	0.253296	0.268555	-0.61035	0.369263	0.448608	-0.946045	1.30005	1.14441
	-0.21362	0.268555	0.265503	-0.21362	0.375366	0.460815	-0.610352	1.31531	1.17798
	-0.61035	0.247192	0.262451	-0.61035	0.372314	0.469971	-0.213623	1.36108	1.2146
	-0.39673	0.262451	0.265503	-0.39673	0.369263	0.457764	-0.610352	1.38245	1.25122
	0.152588	0.27771	0.265503	0.152588	0.378418	0.476074	-0.396729	1.40686	1.28479
	0.396729	0.256348	0.27771	0.396729	0.378418	0.479126	0.152588	1.4801	1.31836
	0.396729	0.280762	0.265503	0.396729	0.384521	0.482178	0.396729	1.49841	1.35803
	0.457764	0.262451	0.271606	0.457764	0.378418	0.485229	0.396729	1.52283	1.39465
	0.793457	0.253296	0.268555	0.793457	0.387573	0.50354	0.457764	1.5625	1.42212
	0.823975	0.280762	0.271606	0.823975	0.384521	0.512695	0.793457	1.60522	1.46484
	1.12915	0.265503	0.268555	1.12915	0.384521	0.509644	0.823975	1.63574	1.48926
	1.19019	0.271606	0.268555	1.19019	0.390625	0.521851	1.12915	1.67847	1.52283
	1.37329	0.268555	0.268555	1.37329	0.393677	0.531006	1.19019	1.70288	1.5625
	1.77002	0.283813	0.265503	1.77002	0.393677	0.552368	1.37329	1.72119	1.59912
	1.89209	0.268555	0.268555	1.89209	0.393677	0.515747	1.77002	1.77917	1.63269
	2.01416	0.274658	0.265503	2.01416	0.39978	0.543213	1.89209	1.83716	1.67236
	2.07519	0.280762	0.27771	2.07519	0.39978	0.552368	2.01416	1.83716	1.69983
	2.34985	0.247192	0.265503	2.34985	0.39978	0.546265	2.0752	1.87988	1.74255
	2.74658	0.265503	0.271606	2.74658	0.408936	0.564575	2.34985	1.9165	1.77307
	2.83813	0.311279	0.268555	2.83813	0.405884	0.567627	2.74658	1.95312	1.80969
	2.80762	0.253296	0.27771	2.80762	0.405884	0.570679	2.83813	1.98975	1.85242
	3.2959	0.271606	0.271606	3.2959	0.411987	0.585938	2.80762	2.02332	1.87988
	3.41797	0.283813	0.268555	3.41797	0.418091	0.588989	3.2959	2.05383	1.9165
	3.50952	0.280762	0.27771	3.50952	0.408936	0.588989	3.41797	2.11487	1.95007
	3.54004	0.271606	0.265503	3.54004	0.415039	0.601196	3.50952	2.14539	1.98364
	3.78418	0.292969	0.271606	3.78418	0.411987	0.6073	3.54004	2.16065	2.02942
	4.08936	0.280762	0.271606	4.08936	0.424194	0.616455	3.78418	2.20032	2.05688
	4.39453	0.292969	0.274658	4.39453	0.421143	0.622559	4.08936	2.22778	2.09045
	4.21143	0.286865	0.271606	4.21143	0.424194	0.634766	4.39453	2.28577	2.12402
	4.91333	0.268555	0.271606	4.91333	0.427246	0.619507	4.21143	2.36511	2.1637
	4.88281	0.286865	0.280762	4.88281	0.43335	0.650024	4.91333	2.33154	2.19421
	5.00488	0.27771	0.271606	5.00488	0.43335	0.637817	4.88281	2.35596	2.23083
	5.21851	0.289917	0.271606	5.21851	0.430298	0.65918	5.00488	2.41089	2.27051
	5.34058	0.292969	0.27771	5.34058	0.43335	0.65918	5.21851	2.44141	2.31018
	5.52368	0.262451	0.271606	5.52368	0.436401	0.665283	5.34058	2.50854	2.33765
	5.85938	0.274658	0.274658	5.85938	0.436401	0.67749	5.52368	2.53296	2.37732
	5.98144	0.283813	0.274658	5.98144	0.442505	0.671387	5.85938	2.55737	2.41699
	5.85938	0.280762	0.27771	5.85938	0.442505	0.67749	5.98145	2.60315	2.44141
	6.31714	0.271606	0.27771	6.31714	0.439453	0.698853	5.85938	2.65808	2.48718
	6.56128	0.289917	0.27771	6.56128	0.442505	0.701904	6.31714	2.65503	2.5116
	6.37817	0.27771	0.27771	6.37817	0.448608	0.71106	6.56128	2.67944	2.54822
	6.71387	0.283813	0.27771	6.71387	0.45166	0.714111	6.37817	2.74658	2.58789
	7.01904	0.302124	0.27771	7.01904	0.45166	0.714111	6.71387	2.7771	2.62756
	7.17163	0.283813	0.27771	7.17163	0.460815	0.720215	7.01904	2.81982	2.66724
	7.44629	0.253296	0.27771	7.44629	0.460815	0.732422	7.17163	2.84119	2.71912
	7.53784	0.299072	0.271606	7.53784	0.460815	0.747681	7.44629	2.88391	2.75574
	7.41577	0.280762	0.27771	7.41577	0.463867	0.735474	7.53784	2.89612	2.79236
	8.14819	0.283813	0.27771	8.14819	0.457764	0.759888	7.41577	2.95105	2.82593
	7.99561	0.280762	0.274658	7.99561	0.469971	0.765991	8.14819	2.96326	2.8595
	7.96509	0.280762	0.27771	7.96509	0.463867	0.753784	7.99561	3.00903	2.90527
	8.30078	0.280762	0.283813	8.30078	0.476074	0.775146	7.96509	3.05786	2.92664
	8.54492	0.286865	0.27771	8.54492	0.473022	0.78125	8.30078	3.09143	2.96021
	8.78906	0.268555	0.280762	8.78906	0.476074	0.796509	8.54492	3.12805	2.99988
	8.97217	0.268555	0.27771	8.97217	0.476074	0.784302	8.78906	3.14636	3.03345
	9.06372	0.296021	0.283813	9.06372	0.479126	0.799561	8.97217	3.17383	3.06702
	9.30786	0.280762	0.27771	9.30786	0.482178	0.827026	9.06372	3.24402	3.11585
	9.79614	0.289917	0.280762	9.79614	0.485229	0.814819	9.30786	3.27759	3.14026
	9.76562	0.280762	0.283813	9.76562	0.485229	0.820923	9.79614	3.2959	3.17078
	9.91821	0.259399	0.280762	9.91821	0.491333	0.842285	9.76562	3.34473	3.21045
	10.1623	0.296021	0.283813	10.1623	0.491333	0.830078	9.91821	3.3783	3.24402
	10.1623	0.299072	0.27771	10.1623	0.491333	0.85144	10.1624	3.39966	3.3905
	10.7117	0.289917	0.274658	10.7117	0.491333	0.845337	10.1624	3.43628	3.32031
	10.6506	0.289917	0.27771	10.6506	0.497437	0.860596	10.7117	3.47595	3.35388
	10.6506	0.296021	0.280762	10.6506	0.494385	0.869751	10.6506	3.48816	3.39356
	11.0779	0.280762	0.280762	11.0779	0.497437	0.863647	10.6506	3.53699	3.43018
	11.4136	0.296021	0.280762	11.4136	0.500488	0.881958	11.0779	3.62549	3.45154
	11.1999	0.292969	0.283813	11.1999	0.509644	0.88501	11.4136	3.59802	3.50647
	11.2915	0.271606	0.280762	11.2915	0.506592	0.891113	11.2	3.65601	3.53394
	11.6272	0.296021	0.280762	11.6272	0.512695	0.897217	11.2915	3.68958	3.5614
	12.0239	0.323486	0.280762	12.0239	0.515747	0.912476	11.6272	3.72315	3.60718
	12.2681	0.271606	0.283813	12.2681	0.512695	0.915527	12.0239	3.75977	3.63464
	12.3901	0.292969	0.286865	12.3901	0.521851	0.924683	12.2681	3.80249	3.66516
	12.5122	0.289917	0.283813	12.5122	0.515747	0.933838	12.3901	3.84216	3.70483
	12.97	0.302124	0.286865	12.97	0.521851	0.939941	12.5122	3.87268	3.7323
	12.7869	0.289917	0.283813	12.7869	0.521851	0.9552	12.97	3.91846	3.76892
	13.0005	0.305176	0.27771	13.0005	0.521851	0.961304	12.7869	3.92456	3.81165
	13.1226	0.292969	0.283813	13.1226	0.527954	0.985718	13.0005	3.97034	3.83911
	13.1531	0.311279	0.286865	13.1531	0.527954	0.970459	13.1226	3.99475	3.87573
	13.7024	0.302124	0.292969	13.7024	0.534058	0.973511	13.1531	4.05273	3.92151
	13.6108	0.286865	0.283813	13.6108	0.543213	0.98877	13.7024	4.08936	3.94592
	13.5803	0.302124	0.289917	13.5803	0.537109	0.991821	13.6108	4.09851	3.9856
	14.2212	0.296021	0.280762	14.2212	0.546265	0.985718	13.5803	4.17786	4.01306
	14.1907	0.302124	0.286865	14.1907	0.534058	1.01623	14.2212	4.21143	4.04663
	14.5569	0.317383	0.289917	14.5569	0.552368	1.01929	14.1907	4.21753	4.0863
	14.74	0.280762	0.286865	14.74	0.537109	1.01929	14.5569	4.2572	4.12293
	14.74	0.286865	0.289917	14.74	0.55542	1.02844	14.74	4.29993	4.15039
	15.1367	0.296021	0.286865	15.1367	0.55542	1.03149	14.74	4.31519	4.19006
	15.2283	0.299072	0.286865	15.2283	0.558472	1.0437	15.1367	4.36096	4.22363
	15.2588	0.280762	0.292969	15.2588	0.558472	1.04981	15.2283	4.40979	4.26025
	15.7165	0.299072	0.286865	15.7165	0.561523	1.05896	15.2588	4.39758	4.29993
	15.8997	0.296021	0.292969	15.8997	0.558472	1.06811	15.7166	4.44031	4.32129
	16.1438	0.299072	0.289917	16.1438	0.570679	1.06506	15.8997	4.5105	4.36707
	16.0217	0.320435	0.286865	16.0217	0.57373	1.08337	16.1438	4.53186	4.39758
	16.2354	0.302124	0.289917	16.2354	0.567627	1.09558	16.0217	4.56543	4.42505
	16.6626	0.256348	0.286865	16.6626	0.57373	1.10779	16.2354	4.6051	4.46472
	16.8762	0.308228	0.286865	16.8762	0.576782	1.11389	16.6626	4.62952	4.49829
	16.9067	0.299072	0.289917	16.9067	0.570679	1.11694	16.8762	4.65698	4.54102
	17.1204	0.296021	0.289917	17.1204	0.582886	1.1261	16.9067	4.69971	4.57764
	17.2424	0.296021	0.289917	17.2424	0.582886	1.13525	17.1204	4.73022	4.62341
	17.395	0.299072	0.292969	17.395	0.588989	1.14136	17.2424	4.75464	4.65088
	17.7307	0.292969	0.289917	17.7307	0.592041	1.15356	17.395	4.81262	4.67224
	17.6392	0.296021	0.289917	17.6392	0.592041	1.15662	17.7307	4.84009	4.71191
	17.8223	0.289917	0.289917	17.8223	0.592041	1.16272	17.6392	4.89502	4.74854
	18.4021	0.280762	0.289917	18.4021	0.595093	1.16882	17.8223	4.88892	4.7821
	18.4021	0.311279	0.289917	18.4021	0.598145	1.17798	18.4021	4.91638	4.82788
	18.4021	0.292969	0.296021	18.4021	0.601196	1.19019	18.4021	4.98657	4.85229
	18.5852	0.311279	0.292969	18.5852	0.6073	1.19934	18.4021	5.01709	4.89197
	18.7988	0.292969	0.292969	18.7988	0.604248	1.19934	18.5852	5.05371	4.92554
	19.2566	0.274658	0.289917	19.2566	0.613403	1.2146	18.7988	5.08118	4.953
	19.104	0.317383	0.299072	19.104	0.610352	1.23291	19.2566	5.1178	4.99878
	19.2261	0.308228	0.292969	19.2261	0.613403	1.22681	19.104	5.13916	5.0354
	19.8059	0.296021	0.292969	19.8059	0.616455	1.24206	19.2261	5.20019	5.06287
	20.1721	0.302124	0.289917	20.1721	0.616455	1.25427	19.8059	5.22461	5.09644
	19.8975	0.314331	0.289917	19.8975	0.622559	1.25732	20.1721	5.23682	5.13306
	20.3857	0.299072	0.302124	20.3857	0.62561	1.26343	19.8975	5.30701	5.16357
	20.3552	0.311279	0.289917	20.3552	0.631714	1.27564	20.3857	5.35583	5.20019
	20.5383	0.305176	0.302124	20.5383	0.628662	1.28479	20.3552	5.34973	5.24292
	20.7825	0.280762	0.289917	20.7825	0.628662	1.28784	20.5383	5.39246	5.27344
	20.6299	0.311279	0.296021	20.6299	0.637817	1.29089	20.7825	5.45044	5.30701
	20.9045	0.338745	0.292969	20.9045	0.637817	1.30005	20.6299	5.46875	5.34973
	21.1182	0.283813	0.299072	21.1182	0.643921	1.31531	20.9045	5.50842	5.3772
	21.3623	0.308228	0.302124	21.3623	0.640869	1.33057	21.1182	5.5481	5.40466
	21.5454	0.317383	0.296021	21.5454	0.646973	1.33057	21.3623	5.58167	5.44434
	21.698	0.305176	0.296021	21.698	0.643921	1.34277	21.5454	5.62134	5.48401
	21.8506	0.311279	0.289917	21.8506	0.650024	1.35803	21.698	5.67322	5.52063
	22.3389	0.320435	0.292969	22.3389	0.646973	1.36108	21.8506	5.66101	5.5542
	22.4915	0.317383	0.299072	22.4915	0.656128	1.36719	22.3389	5.73425	5.58472
	22.2778	0.326538	0.305176	22.2778	0.653076	1.37939	22.4915	5.74036	5.61218
	22.7966	0.320435	0.302124	22.7966	0.665283	1.39465	22.2778	5.80444	5.65491
	23.0102	0.308228	0.302124	23.0102	0.665283	1.40076	22.7966	5.85327	5.68848
	23.1323	0.314331	0.296021	23.1323	0.665283	1.40381	23.0103	5.85327	5.73425
	23.1018	0.305176	0.302124	23.1018	0.668335	1.40991	23.1323	5.88684	5.76172
	23.2239	0.314331	0.302124	23.2239	0.668335	1.42822	23.1018	5.92957	5.80139
	23.6206	0.335693	0.302124	23.6206	0.67749	1.42822	23.2239	5.96619	5.83496
	24.0173	0.296021	0.302124	24.0173	0.680542	1.43738	23.6206	5.9906	5.86548
	24.0173	0.314331	0.302124	24.0173	0.67749	1.44043	24.0173	6.02722	5.9021
	23.9563	0.317383	0.299072	23.9563	0.686646	1.46484	24.0173	6.06689	5.94177
	24.4751	0.317383	0.305176	24.4751	0.683594	1.46179	23.9563	6.10962	5.96924
	24.6887	0.308228	0.299072	24.6887	0.689697	1.4801	24.4751	6.14319	6.02112
	24.8108	0.326538	0.305176	24.8108	0.689697	1.48315	24.6887	6.16455	6.03638
	24.9329	0.305176	0.299072	24.9329	0.689697	1.49536	24.8108	6.18896	6.07605
	25.0244	0.323486	0.305176	25.0244	0.698853	1.50452	24.9329	6.27747	6.11267
	25.4822	0.341797	0.305176	25.4822	0.698853	1.51062	25.0244	6.28662	6.14014
	25.6653	0.317383	0.296021	25.6653	0.704956	1.52588	25.4822	6.30798	6.18286
	25.2686	0.292969	0.305176	25.2686	0.698853	1.53503	25.6653	6.35986	6.21033
	25.7568	0.335693	0.299072	25.7568	0.71106	1.54724	25.2686	6.38428	6.2439
	26.0925	0.320435	0.305176	26.0925	0.704956	1.54419	25.7568	6.40564	6.28052
	26.1841	0.308228	0.305176	26.1841	0.71106	1.55945	26.0925	6.45447	6.32935
	26.2756	0.317383	0.305176	26.2756	0.717163	1.57166	26.1841	6.46973	6.35071
	26.5503	0.317383	0.305176	26.5503	0.717163	1.57166	26.2756	6.50635	6.39343
	26.886	0.311279	0.305176	26.886	0.72937	1.58081	26.5503	6.56433	6.43311
	26.9775	0.311279	0.314331	26.9775	0.720215	1.59607	26.886	6.56128	6.46057
	27.0386	0.302124	0.305176	27.0386	0.732422	1.60522	26.9775	6.63452	6.49719
	27.1912	0.299072	0.302124	27.1912	0.726318	1.61438	27.0386	6.64673	6.52771
	27.5269	0.332642	0.305176	27.5269	0.732422	1.61743	27.1912	6.67419	6.56738
	27.71	0.311279	0.308228	27.71	0.738525	1.63574	27.5269	6.75659	6.604
	27.7405	0.314331	0.305176	27.7405	0.744629	1.651	27.71	6.77185	6.64978
	27.8015	0.311279	0.305176	27.8015	0.738525	1.651	27.7405	6.79932	6.66809
	28.1677	0.292969	0.311279	28.1677	0.747681	1.66016	27.8015	6.84814	6.70166
	28.595	0.335693	0.305176	28.595	0.747681	1.67847	28.1677	6.88171	6.74133
	28.5339	0.323486	0.302124	28.5339	0.747681	1.68457	28.595	6.90613	6.7688
	28.4119	0.317383	0.311279	28.4119	0.753784	1.69067	28.5339	6.93359	6.81457
	28.8086	0.326538	0.305176	28.8086	0.756836	1.71204	28.4119	6.95496	6.84204
	29.2053	0.332642	0.314331	29.2053	0.756836	1.70898	28.8086	6.98853	6.88782
	29.2969	0.326538	0.308228	29.2969	0.762939	1.7273	29.2053	7.04346	6.90918
	29.3884	0.326538	0.314331	29.3884	0.765991	1.72424	29.2969	7.08313	6.94275
	29.6936	0.317383	0.311279	29.6936	0.769043	1.74561	29.3884	7.08618	6.97937
	29.7546	0.311279	0.311279	29.7546	0.765991	1.74255	29.6936	7.14417	7.01904
	30.1209	0.326538	0.311279	30.1209	0.775146	1.75476	29.7546	7.17773	7.06177
	30.3955	0.335693	0.314331	30.3955	0.778198	1.77002	30.1208	7.21436	7.09839
	30.304	0.292969	0.317383	30.304	0.778198	1.77612	30.3955	7.25708	7.12585
	30.4565	0.317383	0.314331	30.4565	0.775146	1.78528	30.304	7.28455	7.16248
	30.7922	0.326538	0.311279	30.7922	0.784302	1.79443	30.4565	7.32727	7.19299
	30.6091	0.323486	0.317383	30.6091	0.790405	1.81274	30.7922	7.37305	7.22961
	30.9753	0.320435	0.314331	30.9753	0.787354	1.8219	30.6091	7.41577	7.27844
	31.311	0.338745	0.314331	31.311	0.793457	1.83106	30.9753	7.42798	7.29675
	31.4331	0.332642	0.317383	31.4331	0.796509	1.84936	31.311	7.49207	7.32727
	31.5552	0.354004	0.317383	31.5552	0.796509	1.84021	31.4331	7.48596	7.39136
	31.7688	0.3479	0.311279	31.7688	0.799561	1.86157	31.5552	7.53784	7.40051
	31.8298	0.326538	0.311279	31.8298	0.805664	1.87683	31.7688	7.60193	7.43408
	32.2571	0.357056	0.311279	32.2571	0.811768	1.88904	31.8298	7.58972	7.47681
	32.4097	0.326538	0.311279	32.4097	0.811768	1.88904	32.2571	7.62329	7.51343
	32.2571	0.335693	0.314331	32.2571	0.808716	1.90125	32.4097	7.66602	7.53784
	32.6538	0.360107	0.314331	32.6538	0.827026	1.9165	32.2571	7.69043	7.57446
	33.02	0.308228	0.314331	33.02	0.820923	1.9165	32.6538	7.73621	7.60803
	33.1116	0.332642	0.317383	33.1116	0.823975	1.93481	33.02	7.78198	7.65076
	33.2642	0.338745	0.317383	33.2642	0.827026	1.95007	33.1116	7.8186	7.68127
	33.1116	0.323486	0.314331	33.1116	0.83313	1.95007	33.2642	7.84912	7.70874
	33.4778	0.317383	0.314331	33.4778	0.830078	1.96228	33.1116	7.87964	7.75452
	34.0576	0.332642	0.320435	34.0576	0.83313	1.97754	33.4778	7.91626	7.78809
	33.7219	0.338745	0.317383	33.7219	0.839233	1.97449	34.0576	7.93152	7.82471
	33.9355	0.341797	0.323486	33.9355	0.845337	1.9989	33.7219	8.02002	7.85522
	34.2407	0.354004	0.317383	34.2407	0.842285	2.01111	33.9355	8.03223	7.89185
	34.4238	0.332642	0.320435	34.4238	0.854492	2.02332	34.2407	8.06885	7.92236
	34.7595	0.326538	0.314331	34.7595	0.848389	2.04163	34.4238	8.10242	7.95288
	34.668	0.357056	0.317383	34.668	0.854492	2.04468	34.7595	8.13599	7.98645
	34.79	0.338745	0.320435	34.79	0.854492	2.05383	34.668	8.17261	8.02307
	35.3394	0.338745	0.311279	35.3394	0.860596	2.06604	34.79	8.19702	8.06274
	35.553	0.335693	0.317383	35.553	0.866699	2.06909	35.3394	8.22754	8.09326
	35.2478	0.335693	0.323486	35.2478	0.863647	2.0874	35.553	8.25806	8.12988
	35.5835	0.338745	0.320435	35.5835	0.869751	2.09351	35.2478	8.3252	8.1665
	35.8582	0.332642	0.317383	35.8582	0.878906	2.09656	35.5835	8.34351	8.19702
	36.0718	0.320435	0.317383	36.0718	0.872803	2.11792	35.8582	8.39233	8.23364
	36.4075	0.314331	0.320435	36.4075	0.875854	2.12097	36.0718	8.43506	8.27332
	36.3464	0.338745	0.323486	36.3464	0.88501	2.12402	36.4075	8.43201	8.30383
	36.6211	0.317383	0.320435	36.6211	0.881958	2.14539	36.3464	8.51135	8.3374
	36.9568	0.341797	0.323486	36.9568	0.891113	2.1698	36.6211	8.54187	8.38013
	37.0178	0.32959	0.323486	37.0178	0.888062	2.1759	36.9568	8.56628	8.40759
	37.0178	0.311279	0.317383	37.0178	0.894165	2.1759	37.0178	8.63037	8.44727
	37.384	0.350952	0.323486	37.384	0.900269	2.19116	37.0178	8.65479	8.47778
	37.4145	0.341797	0.320435	37.4145	0.900269	2.20337	37.384	8.6853	8.52356
	37.8723	0.335693	0.326538	37.8723	0.909424	2.21863	37.4146	8.70361	8.55713
	37.8723	0.354004	0.320435	37.8723	0.909424	2.23083	37.8723	8.75244	8.59375
	37.8723	0.354004	0.320435	37.8723	0.921631	2.24304	37.8723	8.78296	8.62122
	38.3606	0.338745	0.323486	38.3606	0.912476	2.24304	37.8723	8.82873	8.65173
	38.4522	0.341797	0.326538	38.4522	0.915527	2.25525	38.3606	8.87451	8.6853
	38.6352	0.341797	0.326538	38.6352	0.924683	2.27661	38.4521	8.86536	8.71582
	38.5742	0.332642	0.320435	38.5742	0.921631	2.29187	38.6353	8.97522	8.76465
	39.1846	0.341797	0.326538	39.1846	0.924683	2.29492	38.5742	8.99353	8.79517
	39.4592	0.366211	0.326538	39.4592	0.939941	2.30103	39.1846	9.01489	8.83179
	39.5813	0.317383	0.332642	39.5813	0.933838	2.30713	39.4592	9.05457	8.87146
	39.3982	0.338745	0.323486	39.3982	0.93689	2.32849	39.5813	9.09424	8.89893
	39.7949	0.341797	0.320435	39.7949	0.942993	2.3407	39.3982	9.13086	8.92944
	40.0696	0.344849	0.326538	40.0696	0.946045	2.34985	39.7949	9.18274	8.96912
	40.0696	0.341797	0.323486	40.0696	0.952148	2.36816	40.0696	9.22852	9.00269
	40.1001	0.341797	0.323486	40.1001	0.952148	2.37427	40.0696	9.23767	9.03015
	40.1917	0.357056	0.32959	40.1917	0.9552	2.39563	40.1001	9.29565	9.07593
	40.5579	0.372314	0.32959	40.5579	0.9552	2.39563	40.1917	9.28955	9.10339
	41.0461	0.366211	0.32959	41.0461	0.958252	2.41089	40.5579	9.35669	9.13696
	40.741	0.3479	0.326538	40.741	0.970459	2.4231	41.0461	9.41162	9.17053
	40.863	0.360107	0.332642	40.863	0.964355	2.43835	40.741	9.40552	9.20715
	41.4124	0.344849	0.332642	41.4124	0.973511	2.44446	40.863	9.44214	9.24683
	41.4124	0.3479	0.326538	41.4124	0.970459	2.46887	41.4124	9.48791	9.2804
	41.5344	0.378418	0.335693	41.5344	0.979614	2.46887	41.4124	9.50928	9.31396
	41.748	0.335693	0.332642	41.748	0.982666	2.47803	41.5344	9.56421	9.34753
	41.8701	0.3479	0.335693	41.8701	0.985718	2.49329	41.748	9.59473	9.37805
	42.3889	0.360107	0.32959	42.3889	0.994873	2.50549	41.8701	9.6344	9.42078
	42.45	0.335693	0.332642	42.45	0.991821	2.51465	42.3889	9.66797	9.44824
	42.2668	0.338745	0.326538	42.2668	1.00098	2.53601	42.45	9.71374	9.48791
	42.6636	0.350952	0.332642	42.6636	1.00098	2.54211	42.2668	9.73206	9.51843
	42.8772	0.360107	0.332642	42.8772	1.00708	2.55127	42.6636	9.75037	9.5581
	42.9382	0.360107	0.332642	42.9382	1.01318	2.56348	42.8772	9.84192	9.59473
	43.0908	0.360107	0.338745	43.0908	1.00708	2.58179	42.9382	9.84802	9.61914
	43.2739	0.363159	0.332642	43.2739	1.01013	2.58789	43.0908	9.87854	9.65881
	43.5791	0.350952	0.338745	43.5791	1.01929	2.60315	43.2739	9.91516	9.69543
	43.8232	0.378418	0.32959	43.8232	1.02234	2.62451	43.5791	9.94263	9.72595
	43.8538	0.360107	0.32959	43.8538	1.02539	2.63062	43.8232	9.98535	9.76257
	44.1284	0.3479	0.335693	44.1284	1.02539	2.63977	43.8538	10.0128	9.79309
	44.281	0.350952	0.335693	44.281	1.03455	2.66113	44.1284	10.0281	9.83582
	44.342	0.357056	0.335693	44.342	1.0376	2.66113	44.281	10.0708	9.86938
	44.6472	0.360107	0.341797	44.6472	1.04065	2.67639	44.342	10.1135	9.90601
	44.6777	0.354004	0.335693	44.6777	1.0437	2.69165	44.6472	10.1318	9.93652
	44.9524	0.338745	0.338745	44.9524	1.04981	2.70691	44.6777	10.1898	9.9762
	45.2576	0.332642	0.338745	45.2576	1.0437	2.71912	44.9524	10.202	10.0037
	45.4102	0.360107	0.338745	45.4102	1.05591	2.73132	45.2576	10.2264	10.0464
	45.3491	0.338745	0.335693	45.3491	1.05591	2.74353	45.4102	10.2966	10.083
	45.4407	0.369263	0.338745	45.4407	1.06811	2.76184	45.3491	10.321	10.1135
	45.929	0.350952	0.344849	45.929	1.06506	2.771	45.4407	10.3332	10.1532
	46.051	0.335693	0.338745	46.051	1.07727	3.24707	45.929	10.4034	10.1837
	46.0205	0.375366	0.341797	46.0205	1.07727	2.76184	46.051	10.437	10.2264
	46.4477	0.366211	0.338745	46.4477	1.08032	2.80762	46.0205	10.4553	10.2508
	46.6003	0.357056	0.332642	46.6003	1.08337	2.81982	46.4478	10.4492	10.2875
	46.814	0.369263	0.344849	46.814	1.08337	2.81982	46.6003	10.5225	10.3119
	47.0276	0.369263	0.344849	47.0276	1.08948	2.82898	46.814	10.5743	10.3516
	46.8445	0.363159	0.341797	46.8445	1.09863	2.85034	47.0276	10.611	10.4034
	47.1802	0.363159	0.335693	47.1802	1.09558	2.86255	46.8445	10.6628	10.4217
	47.5769	0.357056	0.341797	47.5769	1.10169	2.87476	47.1802	10.6598	10.4462
	47.5159	0.344849	0.338745	47.5159	1.10169	2.89002	47.5769	10.7086	10.495
	47.4243	0.369263	0.341797	47.4243	1.10474	2.91748	47.5159	10.7422	10.5286
	47.8821	0.384521	0.341797	47.8821	1.11694	2.93579	47.4243	10.7727	10.5591
	48.0957	0.32959	0.341797	48.0957	1.11694	2.94495	47.8821	10.8124	10.5866
	48.4009	0.354004	0.335693	48.4009	1.12305	2.96936	48.0957	10.8368	10.6262
	48.4314	0.360107	0.344849	48.4314	1.1261	2.98157	48.4009	10.8856	10.6506
	48.523	0.369263	0.344849	48.523	1.1322	2.99683	48.4314	10.9375	10.6964
	49.1638	0.366211	0.338745	49.1638	1.1322	3.00598	48.5229	10.965	10.73
	49.1943	0.360107	0.350952	49.1943	1.14746	3.00903	49.1638	10.9833	10.7575
	49.1638	0.369263	0.341797	49.1638	1.14746	3.01514	49.1943	11.0443	10.7971
	49.1638	0.390625	0.344849	49.1638	1.14746	3.0304	49.1638	11.0443	10.8276
	49.5911	0.38147	0.341797	49.5911	1.15051	3.0426	49.1638	11.1023	10.8673
	49.7437	0.366211	0.338745	49.7437	1.15662	3.04871	49.5911	11.1664	10.8948
	49.9268	0.38147	0.3479	49.9268	1.15967	3.06702	49.7437	11.1389	10.9375
	49.7131	0.363159	0.344849	49.7131	1.16577	3.07617	49.9268	11.1725	10.968
	50.1099	0.375366	0.344849	50.1099	1.16577	3.07922	49.7131	11.2305	11.0077
	50.4761	0.393677	0.350952	50.4761	1.18103	3.10364	50.1099	11.2518	11.0321
	50.4761	0.354004	0.344849	50.4761	1.17493	3.1189	50.4761	11.2823	11.0748
	50.6592	0.366211	0.344849	50.6592	1.18713	3.14331	50.4761	11.3403	11.1114
	50.9338	0.390625	0.357056	50.9338	1.18713	3.16772	50.6592	11.3586	11.1328
	51.3306	0.357056	0.344849	51.3306	1.19629	3.17993	50.9338	11.4014	11.1755
	51.4526	0.354004	0.350952	51.4526	1.19934	3.19519	51.3306	11.4258	11.203
	51.4526	0.369263	0.357056	51.4526	1.20239	3.21045	51.4526	11.4533	11.2427
	51.4832	0.378418	0.354004	51.4832	1.20544	3.24097	51.4526	11.4929	11.2884
	51.7883	0.375366	0.344849	51.7883	1.2146	3.23486	51.4832	11.5509	11.3159
	52.002	0.390625	0.3479	52.002	1.2146	3.24707	51.7883	11.5875	11.3495
	52.002	0.372314	0.357056	52.002	1.22375	3.25928	52.002	11.6119	11.377
	52.2156	0.369263	0.354004	52.2156	1.22986	3.27454	52.002	11.6364	11.4105
	52.5818	0.39978	0.341797	52.5818	1.22986	3.2959	52.2156	11.6791	11.4502
	52.6428	0.375366	0.354004	52.6428	1.23901	3.29895	52.5818	11.7065	11.4746
	52.9175	0.378418	0.354004	52.9175	1.23901	3.32031	52.6428	11.7401	11.5112
	53.009	0.369263	0.350952	53.009	1.24512	3.33862	52.9175	11.7554	11.5509
	53.009	0.378418	0.354004	53.009	1.24817	3.33862	53.009	11.8011	11.5845
	53.5278	0.378418	0.357056	53.5278	1.26038	3.36609	53.009	11.8408	11.6119
	53.7415	0.372314	0.350952	53.7415	1.26343	3.36914	53.5278	11.8683	11.6455
	53.3752	0.350952	0.341797	53.3752	1.27258	3.3844	53.7415	11.911	11.6882
	53.8025	0.366211	0.354004	53.8025	1.26648	3.40881	53.3752	11.9354	11.7188
	53.8635	0.38147	0.357056	53.8635	1.27869	3.42102	53.8025	11.9385	11.7523
	54.1687	0.354004	0.360107	54.1687	1.28479	3.43933	53.8635	12.027	11.7828
	54.2602	0.387573	0.354004	54.2602	1.29394	3.45764	54.1687	12.0605	11.8225
	54.2908	0.369263	0.350952	54.2908	1.29089	3.46069	54.2603	12.0636	11.8591
	54.596	0.341797	0.357056	54.596	1.3031	3.48206	54.2908	12.1277	11.8805
	54.9011	0.396729	0.357056	54.9011	1.3031	3.50342	54.5959	12.1674	11.911
	55.0537	0.390625	0.357056	55.0537	1.30005	3.50037	54.9011	12.1765	11.9598
	54.9011	0.375366	0.360107	54.9011	1.31531	3.53394	55.0537	12.2162	11.9934
	55.3284	0.390625	0.360107	55.3284	1.32141	3.53699	54.9011	12.2467	12.027
	55.7556	0.39978	0.357056	55.7556	1.32446	3.55835	55.3284	12.2711	12.0392
	55.7556	0.375366	0.363159	55.7556	1.33057	3.57361	55.7556	12.2955	12.0727
	55.7861	0.384521	0.354004	55.7861	1.33362	3.59192	55.7556	12.3016	12.1094
	55.9692	0.375366	0.360107	55.9692	1.34277	3.61023	55.7861	12.384	12.1613
	56.4575	0.378418	0.350952	56.4575	1.34583	3.61023	55.9692	12.4298	12.1918
	56.6406	0.390625	0.357056	56.6406	1.34888	3.63159	56.4575	12.4634	12.2253
	56.3965	0.387573	0.363159	56.3965	1.36108	3.6438	56.6406	12.5	12.2711
	56.6406	0.360107	0.360107	56.6406	1.37024	3.65906	56.3965	12.5305	12.2986
	57.0679	0.363159	0.360107	57.0679	1.36719	3.68042	56.6406	12.5671	12.3261
	57.2205	0.378418	0.357056	57.2205	1.38245	3.69263	57.0679	12.6129	12.3657
	57.1289	0.387573	0.363159	57.1289	1.37634	3.70483	57.2205	12.6617	12.3993
	57.3425	0.38147	0.360107	57.3425	1.38855	3.7384	57.1289	12.6953	12.439
	57.5256	0.387573	0.363159	57.5256	1.3916	3.74756	57.3425	12.7106	12.4695
	57.8308	0.387573	0.366211	57.8308	1.3977	3.76587	57.5256	12.7685	12.497
	57.9834	0.408936	0.357056	57.9834	1.40686	3.78418	57.8308	12.7808	12.5305
	58.0139	0.39978	0.363159	58.0139	1.40686	3.79333	57.9834	12.8357	12.5641
	58.3191	0.390625	0.363159	58.3191	1.41907	3.8147	58.0139	12.8937	12.5854
	58.4412	0.405884	0.360107	58.4412	1.42212	3.83301	58.3191	12.8906	12.6312
	58.7158	0.384521	0.354004	58.7158	1.42212	3.84522	58.4412	12.9303	12.6678
	58.5327	0.396729	0.363159	58.5327	1.43738	3.86353	58.7158	12.9852	12.6953
	58.7158	0.427246	0.357056	58.7158	1.43738	3.87878	58.5327	12.9883	12.7319
	58.9905	0.378418	0.366211	58.9905	1.45264	3.89099	58.7158	13.0463	12.7777
	59.5398	0.384521	0.363159	59.5398	1.45264	3.90625	58.9905	13.092	12.7991
	59.2651	0.411987	0.363159	59.2651	1.46179	3.93372	59.5398	13.1287	12.8326
	59.6619	0.378418	0.366211	59.6619	1.46484	3.93677	59.2651	13.1683	12.8601
	59.8145	0.372314	0.357056	59.8145	1.47095	3.95203	59.6619	13.205	12.8967
	60.2112	0.402832	0.366211	60.2112	1.47705	3.97034	59.8145	13.2355	12.9334
	60.3027	0.387573	0.369263	60.3027	1.48315	3.9856	60.2112	13.266	12.9761
	60.2417	0.39978	0.366211	60.2417	1.49231	4.00696	60.3027	13.3423	13.0341
	60.4858	0.405884	0.366211	60.4858	1.49841	4.03137	60.2417	13.3697	13.0676
	60.791	0.393677	0.366211	60.791	1.50757	4.04053	60.4858	13.3881	13.0981
	60.852	0.390625	0.366211	60.852	1.50757	4.05579	60.791	13.4369	13.1348
	60.8215	0.418091	0.366211	60.8215	1.52283	4.07715	60.8521	13.4766	13.1714
	61.0046	0.405884	0.363159	61.0046	1.51672	4.09546	60.8215	13.5193	13.205
	61.3708	0.396729	0.366211	61.3708	1.53198	4.12293	61.0046	13.5467	13.2355
	61.5234	0.390625	0.369263	61.5234	1.53503	4.13818	61.3708	13.562	13.2812
	61.676	0.402832	0.375366	61.676	1.54114	4.15039	61.5234	13.6139	13.2996
	61.7371	0.405884	0.366211	61.7371	1.55029	4.1626	61.676	13.6688	13.3362
	62.1033	0.393677	0.375366	62.1033	1.55029	4.18396	61.7371	13.6993	13.3758
	62.6526	0.38147	0.372314	62.6526	1.57471	4.19617	62.1033	13.7482	13.4125
	62.3779	0.384521	0.369263	62.3779	1.5686	4.20837	62.6526	13.7604	13.443
	62.4085	0.402832	0.369263	62.4085	1.57776	4.23279	62.3779	13.7756	13.4766
	62.8357	0.384521	0.372314	62.8357	1.58691	4.24194	62.4084	13.8489	13.5132
	63.0798	0.405884	0.369263	63.0798	1.59607	4.26941	62.8357	13.8886	13.5406
	63.0188	0.396729	0.366211	63.0188	1.59912	4.28467	63.0798	13.9099	13.5773
	63.1409	0.369263	0.375366	63.1409	1.59912	4.30298	63.0188	13.974	13.623
	63.2935	0.418091	0.366211	63.2935	1.61438	4.32434	63.1409	14.0137	13.6505
	63.6902	0.405884	0.375366	63.6902	1.62353	4.33655	63.2935	14.032	13.6902
	63.7512	0.384521	0.378418	63.7512	1.62964	4.34875	63.6902	14.09	13.7177
	63.7207	0.418091	0.372314	63.7207	1.64185	4.37317	63.7512	14.1205	13.7543
	63.9954	0.405884	0.38147	63.9954	1.6449	4.39148	63.7207	14.1602	13.7817
	64.27	0.402832	0.372314	64.27	1.65405	4.40369	63.9954	14.1998	13.8184
	64.3616	0.402832	0.375366	64.3616	1.6571	4.4281	64.27	14.2395	13.8519
	64.6362	0.39978	0.378418	64.6362	1.66931	4.45252	64.3616	14.2578	13.8886
	64.7583	0.393677	0.38147	64.7583	1.67847	4.45557	64.6362	14.3097	13.9252
	64.8804	0.411987	0.38147	64.8804	1.68457	4.47998	64.7583	14.3555	13.9618
	65.2161	0.418091	0.38147	65.2161	1.69678	4.50439	64.8804	14.3951	13.9862
	65.155	0.38147	0.38147	65.155	1.69678	4.51965	65.2161	14.4318	14.0259
	65.155	0.39978	0.375366	65.155	1.70593	4.53796	65.155	14.4592	14.0625
	65.6128	0.418091	0.378418	65.6128	1.70898	4.55627	65.155	14.502	14.093
	65.6738	0.411987	0.375366	65.6738	1.72424	4.57153	65.6128	14.5569	14.1266
	65.8875	0.402832	0.38147	65.8875	1.73035	4.59595	65.6738	14.5905	14.1632
	66.1011	0.405884	0.38147	66.1011	1.73645	4.6051	65.8875	14.6332	14.1907
	65.9485	0.418091	0.378418	65.9485	1.74866	4.62646	66.1011	14.6759	14.2364
	66.4978	0.439453	0.378418	66.4978	1.75171	4.66003	65.9485	14.6881	14.2731
	66.7419	0.430298	0.38147	66.7419	1.76086	4.66309	66.4978	14.7461	14.3005
	66.7419	0.408936	0.384521	66.7419	1.77917	4.69665	66.7419	14.8193	14.3341
	67.0166	0.424194	0.378418	67.0166	1.78223	4.64172	66.7419	14.801	14.3738
	67.1997	0.408936	0.38147	67.1997	1.78833	4.72717	67.0166	14.856	14.4073
	67.3523	0.421143	0.38147	67.3523	1.79138	4.73633	67.1997	14.9139	14.447
	67.5354	0.45166	0.378418	67.5354	1.80969	4.75769	67.3523	14.9109	14.4775
	67.2913	0.408936	0.384521	67.2913	1.8158	4.77905	67.5354	14.9567	14.5142
	67.6269	0.411987	0.384521	67.6269	1.8158	4.80347	67.2913	15.0146	14.5386
	68.1458	0.427246	0.384521	68.1458	1.83106	4.81873	67.627	15.0513	14.5813
	68.0237	0.405884	0.390625	68.0237	1.84326	4.85229	68.1458	15.1001	14.621
	67.9626	0.405884	0.378418	67.9626	1.84631	4.8645	68.0237	15.1367	14.6545
	68.3289	0.421143	0.387573	68.3289	1.85547	4.87976	67.9626	15.1611	14.6881
	68.7256	0.415039	0.38147	68.7256	1.87073	4.90723	68.3289	15.1916	14.7278
	68.9087	0.418091	0.38147	68.9087	1.87683	4.92248	68.7256	15.2679	14.7644
	68.8477	0.427246	0.387573	68.8477	1.88904	4.9408	68.9087	15.2832	14.798
	68.8782	0.415039	0.384521	68.8782	1.89209	4.9408	68.8477	15.3259	14.8377
	69.397	0.424194	0.384521	69.397	1.89819	4.97436	68.8782	15.3626	14.8743
	69.7022	0.442505	0.387573	69.7022	1.90735	4.98352	69.397	15.387	14.9048
	69.6716	0.430298	0.387573	69.6716	1.91345	4.99878	69.7021	15.4388	14.9475
	69.7022	0.427246	0.390625	69.7022	1.92566	5.01404	69.6716	15.4846	14.9872
	70.0378	0.421143	0.390625	70.0378	1.93481	5.0293	69.7021	15.4938	15.0238
	70.1599	0.427246	0.384521	70.1599	1.94702	5.04456	70.0378	15.5426	15.0543
	70.3125	0.424194	0.390625	70.3125	1.95312	5.07507	70.1599	15.6006	15.0879
	70.2515	0.430298	0.384521	70.2515	1.96838	5.10864	70.3125	15.6311	15.1306
	70.5872	0.408936	0.387573	70.5872	1.98059	5.13	70.2515	15.6921	15.1672
	70.9228	0.402832	0.393677	70.9228	1.98669	5.15442	70.5872	15.7013	15.2069
	70.8618	0.424194	0.390625	70.8618	2.00195	5.17883	70.9229	15.7349	15.2405
	70.9228	0.411987	0.393677	70.9228	2.00195	5.20019	70.8618	15.8081	15.2741
	71.4416	0.43335	0.387573	71.4416	2.01416	5.21851	70.9229	15.8386	15.3137
	71.6248	0.424194	0.396729	71.6248	2.02026	5.24292	71.4417	15.8508	15.3442
	71.9299	0.393677	0.396729	71.9299	2.03857	5.26123	71.6248	15.9393	15.3778
	71.8079	0.445557	0.387573	71.8079	2.04468	5.26733	71.9299	15.9637	15.4236
	71.8689	0.427246	0.387573	71.8689	2.05078	5.2887	71.8079	15.9271	15.4633
	72.2961	0.415039	0.387573	72.2961	2.06299	5.3009	71.8689	16.0523	15.4968
	72.4487	0.448608	0.393677	72.4487	2.0813	5.31006	72.2961	16.0523	15.5365
	72.3572	0.45166	0.390625	72.3572	2.0874	5.33752	72.4487	16.1102	15.567
	72.4487	0.430298	0.393677	72.4487	2.09351	5.35583	72.3572	16.1682	15.5975
	72.6624	0.43335	0.387573	72.6624	2.10877	5.37109	72.4487	16.2048	15.6494
	72.9981	0.418091	0.396729	72.9981	2.11487	5.40161	72.6624	16.2079	15.6769
	73.4863	0.418091	0.393677	73.4863	2.12097	5.41992	72.998	16.272	15.7104
	73.2727	0.442505	0.393677	73.2727	2.13013	5.44128	73.4863	16.3208	15.7593
	73.5169	0.442505	0.396729	73.5169	2.14844	5.46875	73.2727	16.3666	15.802
	74.0662	0.415039	0.393677	74.0662	2.16065	5.51453	73.5168	16.4123	15.8264
	73.9441	0.430298	0.396729	73.9441	2.16675	5.52368	74.0662	16.452	15.8691
	73.9746	0.436401	0.393677	73.9746	2.17896	5.5481	73.9441	16.4947	15.8935
	74.2188	0.439453	0.402832	74.2188	2.18811	5.56946	73.9746	16.5375	15.9393
	74.3408	0.439453	0.393677	74.3408	2.20032	5.58777	74.2188	16.5924	15.9729
	74.7681	0.43335	0.402832	74.7681	2.21252	5.60303	74.3408	16.6107	16.0156
	74.8596	0.439453	0.39978	74.8596	2.22168	5.61523	74.7681	16.684	16.0858
	74.646	0.473022	0.39978	74.646	2.22778	5.63049	74.8596	16.6901	16.1224
	75.1343	0.463867	0.402832	75.1343	2.24609	5.65796	74.646	16.748	16.1621
	75.531	0.448608	0.39978	75.531	2.2583	5.65186	75.1343	16.8243	16.1987
	75.47	0.460815	0.408936	75.47	2.26746	5.69458	75.531	16.8091	16.2415
	75.6836	0.43335	0.402832	75.6836	2.27356	5.70984	75.47	16.8518	16.275
	75.7751	0.460815	0.393677	75.7751	2.28272	5.7251	75.6836	16.9189	16.3147
	76.1719	0.473022	0.39978	76.1719	2.29492	5.75256	75.7751	16.925	16.3574
	76.3245	0.436401	0.39978	76.3245	2.31018	5.78308	76.1719	16.98	16.3849
	76.1719	0.442505	0.408936	76.1719	2.31934	5.79834	76.3245	17.0349	16.4246
	76.2939	0.476074	0.39978	76.2939	2.33765	5.82886	76.1719	17.0746	16.4673
	76.7517	0.43335	0.402832	76.7517	2.3468	5.85938	76.2939	17.1234	16.5008
	76.9348	0.436401	0.402832	76.9348	2.35901	5.88684	76.7517	17.16	16.5466
	76.8433	0.460815	0.402832	76.8433	2.37122	5.91125	76.9348	17.1967	16.5802
	76.9959	0.45166	0.411987	76.9959	2.38037	5.93262	76.8433	17.2394	16.6107
	77.2705	0.473022	0.402832	77.2705	2.39563	5.93872	76.9958	17.3065	16.6534
	77.7588	0.469971	0.408936	77.7588	2.40478	5.96314	77.2705	17.3248	16.687
	77.6367	0.45166	0.405884	77.6367	2.42004	5.9906	77.7588	17.3767	16.7328
	77.6672	0.460815	0.408936	77.6672	2.4353	5.9967	77.6367	17.4011	16.7664
	78.0945	0.479126	0.408936	78.0945	2.44446	6.03027	77.6672	17.453	16.8091
	78.2165	0.469971	0.411987	78.2165	2.45667	6.04553	78.0945	17.5049	16.8457
	78.1555	0.457764	0.415039	78.1555	2.46582	6.06384	78.2166	17.5263	16.8884
	78.4912	0.460815	0.408936	78.4912	2.48108	6.09131	78.1555	17.5629	16.9159
	78.7659	0.463867	0.415039	78.7659	2.48718	6.10962	78.4912	17.6178	16.9434
	78.9795	0.466919	0.405884	78.9795	2.47192	6.11877	78.7659	17.6575	16.9952
	79.1626	0.466919	0.411987	79.1626	2.48413	6.11877	78.9795	17.688	17.0288
	79.01	0.457764	0.411987	79.01	2.48413	6.12183	79.1626	17.746	17.1051
	79.1321	0.448608	0.411987	79.1321	2.48718	6.13098	79.01	17.7704	17.1417
	79.6509	0.473022	0.411987	79.6509	2.49634	6.13098	79.1321	17.7826	17.1814
	79.7119	0.45166	0.415039	79.7119	2.49023	6.13403	79.6509	17.8833	17.215
	79.8645	0.479126	0.415039	79.8645	2.49939	6.12793	79.7119	17.865	17.2516
	79.8645	0.469971	0.418091	79.8645	2.49634	6.13708	79.8645	17.8436	17.2943
	79.9943	0.430298	0.418091	79.9943	2.50244	6.14624	80.0171	17.8803	17.3309

## Sheet: Fig 3A, B
3A			WT	WT +R919*			3B
		Time (s)	I (µA) @ 80mV	I (µA) @ 80mV
		0	0	0				WT				WT+	R919*
		1	-0.00305	0.003052				AITC peak	A-96 inhibited			AITC peak	A-96 inhibited
		2	0	0.009155			oocyte 1	3.79944	0.0824		oocyte 1	5.00183	0.305176
		3	0.006104	0.009155			oocyte 2	2.44141	0.436401		oocyte 2	4.37317	0.631714
		4	0.006104	0.006104			oocyte 3	3.04	0.564575		oocyte 3	4.34875	0.329
		5	0.012207	0.009155			oocyte 4	3.881	0.225		oocyte 4	7.23267	0.079346
		6	0.015259	0.003052			oocyte 5	1.4617	0.00931		oocyte 5	6.44	0.296
		7	0.012207	0.003052			oocyte 6	4.8828	0.598145		oocyte 6	4.38995	0.236511
		8	0.012207	0.003052			oocyte 7	3.65906	0.390625		oocyte 7	4.52881	0.982
		9	0.018311	0.006104			oocyte 8	1.495	0.038147		oocyte 8	4.90418	0.054932
		10	0.021362	0.009155			oocyte 9	2.35748	0.013733
		11	0.024414	0.009155
		12	0.027466	0.012207
		13	0.024414	0.027466
		14	0.033569	0.012207
		15	0.042725	0.015259
		16	0.045776	0.021362
		17	0.057983	0.009155
		18	0.073242	0.012207
		19	0.082397	0.015259
		20	0.12207	0.033569
		21	0.146484	0.048828
		22	0.186157	0.079346
		23	0.219727	0.17395
		24	0.317383	0.198364
		25	0.360107	0.360107
		26	0.442505	0.57373
		27	0.521851	0.921631
		28	0.55747	1.28479
		29	0.671387	2.14233
		30	0.808716	2.31934
		31	0.942993	2.48413
		32	1.06811	2.67029
		33	1.17188	2.6947
		34	1.24512	2.69165
		35	1.33972	3.13721
		36	1.37236	3.48206
		37	1.4801	3.74146
		38	1.54724	3.94592
		39	1.60217	4.14123
		40	1.651	4.18091
		41	1.69678	4.20837
		42	1.7334	4.32129
		43	1.77002	4.422
		44	1.80664	4.46472
		45	1.84326	4.48608
		46	1.90125	4.54712
		47	1.96533	4.71191
		48	2.12097	4.85535
		49	2.24304	4.98352
		50	2.27304	5.09644
		51	2.30408	5.18494
		52	2.46277	5.27954
		53	2.54211	5.34973
		54	2.63367	5.41382
		55	2.74048	5.4718
		56	2.84729	5.53284
		57	2.92664	5.58167
		58	3.01819	5.62744
		59	3.01208	5.68237
		60	3.10669	5.72815
		61	3.19519	5.77087
		62	3.26538	5.8075
		63	3.31726	5.83801
		64	3.35083	5.87769
		65	3.35083	5.9082
		66	3.35693	5.93872
		67	3.36304	5.96314
		68	3.37219	5.99365
		69	3.3783	6.02417
		70	3.3905	6.04248
		71	3.40271	6.073
		72	3.41492	6.10962
		73	3.42102	6.13708
		74	3.43628	6.1615
		75	3.45154	6.17676
		76	3.45154	6.20728
		77	3.46985	6.23474
		78	3.4729	6.25305
		79	3.49121	6.26526
		80	3.49121	6.27747
		81	3.50037	6.30188
		82	3.51257	6.32935
		83	3.52478	6.34155
		84	3.50647	6.36292
		85	3.53088	6.38123
		86	3.53699	6.40259
		87	3.54919	6.42395
		88	3.55835	6.45752
		89	3.56751	6.47278
		90	3.57361	6.48193
		91	3.57971	6.5094
		92	3.57971	6.5155
		93	3.59192	6.52466
		94	3.59192	6.55518
		95	3.59802	6.56128
		96	3.61023	6.56128
		97	3.65906	6.56128
		98	1.42212	6.56128
		99	0.683594	6.57654
		100	0.463867	6.57959
		101	0.411987	6.44226
		102	0.427246	5.51758
		103	0.390625	3.9032
		104	0.393677	0.820923
		105	0.396729	0.524902
		106	0.390625	0.515747
		107	0.390625	0.537109
		108	0.393677	0.55542
		109	0.393677	0.415039
		110	0.396729	0.445557
		111	0.402832	0.372314
		112	0.390625	0.32959
		113	0.39978	0.305176
		114	0.39978	0.317383
		115	0.396729	0.296021
		116	0.405884	0.299072
		117	0.408936	0.299072
		118	0.408936	0.299072
		119	0.415039	0.289917
		120	0.418091	0.289917
		121	0.418091	0.299072
		122	0.427246	0.296021
		123	0.43335	0.289917
		124	0.430298	0.289917
		125	0.43335	0.292969
		126	0.442505	0.296021
		127	0.445557	0.302124
		128	0.45166	0.296021
		129	0.45166	0.296021
		130	0.457764	0.296021

## Sheet: Fig 3C
3C
				Normalized response (% 500µM)
	[CN] (µM)	WT + R919*	SEM	WT	SEM	WT+N855S	SEM
	0	0	0	0	0	0	0
	0.05	3.324	3.02243	1.0324	3.02243	2.1998	3.76206
	1	12.0029	3.45564	3.51094	12.4556	8.8532	5.51217
	2.5	36.9268	8.58179	9.1675	2.49572	11.0035	3.97832
	10	53.3975	3.96498	14.1255	3.58016	19.4922	6.64299
	25	69.6097	8.69009	44.973	2.82859	37.3829	5.01988
	50	76.2614	3.3548	53.1742	4.08595	46.7734	3.44644
	75	83.5506	6.30365	64.5536	5.4481	58.2495	3.19617
	100	89.2414	3.77708	75.1626	4.41793	76.5606	5.87806
	200	93.2537	3.30989	95.0864	3.30989	87.2008	2.05384
	500	99.8768	1.60617	98.756	3.56839	98.9564	2.27317

## Sheet: Fig 4B
4B				Experiment #
		1	2	3	4	5	6
	WT alone	99.4435	95.702	75.3543	100	70.7798	77.3917
	WT+ untagged R919*	125.335	45.3804	44.9738	73.9598	118.961	97.9296
	R919* alone	8.09764	20.2509	6.19986	6.99236	28.3001	44.2563
	R919* + untagged WT	61.0514	32.1274	14.4807	28.0989	60.2007	56.0124

## Sheet: Fig 4D
4d
Cell number	R919*	R919* + WT
1	1.87345	1.53634
2	1.67619	1.4357
3	1.69001	1.6125
4	1.48986	2.95101
5	1.55939	1.61114
6	1.32502	1.36318
7	1.5195	1.74246
8	1.59138	3.08047
9	1.25809	1.76551
10	1.30039	1.63707
11	1.15253	1.736
12	1.32652	1.91835
13	1.78288	1.66117
14	1.78467	1.65916
15	2.17918	1.90943
16	2.394	1.54763
17	1.5696	2.37614
18	1.75449	2.04027
19	1.36013	1.5522
20	1.48716	1.49004
21	2.29484	1.40659
22	1.56158	1.92098
23	1.46206	1.96142
24	1.624	1.50198
25	1.51777	1.61035
26	1.65183	2.47912
27	1.23146	1.52228
28	2.20689	2.27526
29	2.03172	2.6613
30	2.42235	2.80159

## Sheet: Fig 4F
Fig 4F
	WT-WT raw normalization				WT-R919* raw normalization
	3xFLAG-WT hTRPA1	GFP-WT hTRPA1			3xFLAG-WT hTRPA1	GFP-R919* hTRPA1
	1.46498	1.24763			1.00348	1.12874
	1.47864	1.30455			0.977239	1.14668
	1.5014	1.26819			1.05479	1.12357
	1.54181	1.3379			0.976512	1.162
	1.5506	1.30466			0.979355	1.09352
	1.52583	1.40098			1.04235	1.14656
	1.56597	1.37366			1.01832	1.15844
	1.59966	1.41308			1.03192	1.23651
	1.57932	1.42798			1.06858	1.22614
	1.62587	1.43632			1.07808	1.25284
	1.61258	1.46982			1.06596	1.28804
	1.56292	1.49417			1.04972	1.21195
	1.51196	1.48056			1.08979	1.22512
	1.47183	1.47564			1.11326	1.21885
	1.48019	1.4532			1.09272	1.24929
	1.44575	1.41197			1.06644	1.21331
	1.38001	1.43358			1.021	1.21899
	1.3382	1.41824			1.01602	1.23109
	1.38233	1.43572			1.04193	1.19585
	1.39341	1.385			1.05033	1.15547
	1.37028	1.37607			1.05212	1.1532
	1.3803	1.41374			1.09099	1.15092
	1.39438	1.39617			1.10377	1.14501
	1.36187	1.44384			1.11623	1.17901
	1.33205	1.34718			1.11871	1.20636
	1.31138	1.31545			1.12046	1.21999
	1.39425	1.36465			1.10498	1.24011
	1.34926	1.37541			1.11416	1.23826
	1.32788	1.35805			1.11298	1.30643
	1.32881	1.39549			1.13717	1.29065
	1.32211	1.3721			1.16039	1.31182
	1.34335	1.37678			1.15681	1.32734
	1.32582	1.42869			1.21429	1.39704
	1.3048	1.36951			1.24031	1.36428
	1.36314	1.34644			1.20717	1.3628
	1.35606	1.42678			1.22163	1.35916
	1.38081	1.40531			1.24068	1.36196
	1.36864	1.37659			1.24084	1.41394
	1.37469	1.35934			1.22556	1.40583
	1.36233	1.35528			1.19787	1.38973
	1.33034	1.38433			1.19259	1.31174
	1.27719	1.33587			1.13959	1.33035
	1.23039	1.33548			1.14072	1.27368
	1.26987	1.28716			1.11255	1.25343
	1.19773	1.31596			1.06958	1.19632
	1.26071	1.35126			1.0765	1.1581
	1.26533	1.34619			1.03797	1.17977
	1.28429	1.29266			1.04034	1.13832
	1.32239	1.3619			1.08177	1.12573
	1.31742	1.33205			1.06153	1.12648
	1.35016	1.35303			1.07024	1.1008
	1.33482	1.34674			1.09223	1.15548
	1.37797	1.39949			1.09261	1.15857
	1.47108	1.45106			1.10147	1.15513
	1.44352	1.46547			1.08147	1.13917
	1.44771	1.46375			1.04474	1.13464
	1.40932	1.48537			1.05973	1.15805
	1.44644	1.43614			1.08662	1.10225
	1.38031	1.43035			1.08226	1.13057
	1.30622	1.4377			1.03869	1.13164
	1.32534	1.4344			1.12017	1.20547
	1.258	1.38844			1.11636	1.24935
	1.22477	1.38938			1.13599	1.22217
	1.26361	1.36538			1.09814	1.18676
	1.18304	1.32686			1.09329	1.15876
	1.23321	1.32294			1.11772	1.20194
	1.179	1.29575			1.11268	1.15689
	1.14464	1.26763			1.05354	1.14026
	1.08969	1.22616			1.05213	1.15125
	1.00148	1.19172			1.0714	1.14727
	1.00047	1.14808			1.0769	1.16254
	1.00212	1.09203			1.05998	1.13764
	0.991456	1.1253			1.03904	1.12538
	0.990935	1.09402			1.07878	1.11063
	0.999804	1.08608			1.04877	1.11573
	1.03079	1.0412			1.02249	1.13025
	1.02856	1.03814			1.01894	1.17583
	1.03064	1.06696			1.02818	1.12169
	1.07644	1.109			1.04493	1.11621
	1.1111	1.14279			1.0661	1.11499
	1.1395	1.11077			0.991762	1.06928
	1.16804	1.15577			1.10131	1.10833
	1.17926	1.18193			1.10063	1.14067
	1.25337	1.21197			1.05443	1.09865
	1.14835	1.23048			1.01479	1.04685
	1.18681	1.18934			1.01165	1.07934
	1.17513	1.24092			1.06232	1.07946
	1.16705	1.22364			1.00582	1.04682
	1.21639	1.20285			1.01101	1.08322
	1.17879	1.11423			1.02416	1.02997
	1.17326	1.116			1.06539	1.05949
	1.08765	1.08082			1.08025	1.12868
	1.1335	1.10232			1.05442	1.05821
	1.04694	1.12721			1.09331	1.14116
	1.10222	1.15328			1.08212	1.1042
	1.07358	1.12884			1.03302	1.03916
	1.04616	1.13079			1.0361	1.09352
	1.05228	1.09474			1.07175	1.06413
	1.05285	1.07942			1.05638	1.08722
	1.07433	1.13			1.03314	1.06446
	1.07093	1.17362			1.04773	1.09065
	1.07222	1.13626			0.965004	1.04317
	1.10439	1.07632			0.935314	1.02243
	1.08335	1.1001			0.931363	1.02559
	1.06996	1.11539			0.948973	1.00873
	1.08948	1.10976			0.948256	1.02898
	1.07015	1.15254			0.953797	1.01603
	1.09153	1.12916			0.965817	0.999995
	1.11854	1.10281			0.982335	1.02925
	1.09458	1.12793			0.972939	1.07714
	1.06179	1.08434			1.01203	1.09544
	1.11006	1.07175			0.984515	1.08646
	1.11061	1.08966			1.01072	1.0854
	1.12595	1.15705			0.988172	1.0443
	1.11882	1.14628			0.994578	1.04137
	1.11101	1.10034			0.983235	1.03838
	1.11859	1.18282			1.01715	1.06695
	1.09444	1.18872			1.03462	1.14025
	1.12956	1.19919			1.04095	1.09031
	1.14141	1.14491			1.06425	1.08835
	1.17831	1.10148			1.07112	1.09743
	1.21147	1.17869			1.0497	1.13833
	1.22478	1.22948			1.04514	1.08798
	1.25177	1.27144			1.06044	1.07312
	1.23237	1.24813			1.06298	1.06353
	1.2219	1.19906			1.03968	1.08728
	1.19373	1.20399			1.02817	1.06997
	1.12248	1.20777			1.00377	1.00172
	1.11894	1.2476			1.00298	1.02318
	1.09189	1.20835			1.00181	1.0246
	1.07861	1.24645			0.99385	1.00686
	1.08588	1.19644			0.986387	0.992766
	1.10701	1.22258			0.954007	1.02214
	1.16519	1.25257			0.938726	0.966692
	1.19493	1.26073			0.947607	0.939064
	1.23306	1.25819			0.966369	0.998278
	1.23829	1.25591			0.989869	1.04767
	1.27344	1.29301			0.963365	1.03309
	1.3089	1.31286			0.955202	1.01931
	1.32853	1.30419			0.984338	1.04413
	1.3159	1.24941			1.02507	1.0513
	1.31041	1.2716			1.05806	1.09322
	1.30786	1.29192			1.09394	1.11678
	1.29455	1.24296			1.11151	1.05991
	1.25076	1.20208			1.12161	1.05854
	1.16818	1.18142			1.08462	1.05452
	1.10953	1.12557			1.07598	1.02161
	1.12096	1.1134			1.08202	1.00519
	1.17293	1.14936			1.03888	0.987969
	1.19413	1.1303			1.01219	0.964998
	1.18276	1.13535			0.994365	0.947175
	1.17924	1.19434			0.98807	0.939697
	1.21156	1.18546			0.976614	0.952767
	1.21656	1.18129			1.00431	0.979239
	1.24035	1.20351			0.969369	0.954322
	1.23106	1.19506			0.984221	0.969429
	1.24929	1.1999			0.991493	0.99389
	1.2181	1.19613			0.966041	0.985118
	1.24756	1.12064			0.984011	1.01154
	1.28338	1.18535			1.01333	1.00351
	1.26131	1.16989			0.988166	1.00435
	1.27046	1.16136			1.01693	0.94006
	1.28448	1.20733			1.02702	0.972464
	1.28891	1.19545			0.99571	0.990893
	1.27491	1.23127			1.04635	0.996428
	1.20481	1.19654			1.01142	1.03284
	1.15592	1.19845			0.992987	1.01482
	1.23419	1.15199			0.983294	1.00813
	1.14448	1.2226			0.96419	0.956224
	1.08497	1.11572			0.995894	0.931259
	1.04417	1.06535			0.98877	0.936311
	1.02491	1.05601			0.956772	0.936727
	1.04937	1.11334			0.954767	0.943229
	1.0362	1.00794			1.00113	1.0118
	1.04549	1.04632			0.962969	1.003
	1.05239	1.03815			0.992329	1.01254
	1.07312	1.07641			1.01517	1.04864
	1.1193	1.06079			0.997625	1.06635
	1.06707	1.07581			1.0506	1.029
	1.08131	1.0732			1.07861	1.07742
	1.09492	1.10576			1.13842	1.0869
	1.12279	1.05539			1.12205	1.07246
	1.15427	1.04219			1.14131	1.02704
	1.10124	1.02344			1.10977	1.05315
	1.19547	1.10359			1.07227	1.01994
	1.14477	1.10034			1.04764	1.03357
	1.15402	1.1288			1.05762	1.03931
	1.1462	1.08463			1.01993	0.983043
	1.1339	1.12913			0.986357	0.937511
	1.0839	1.07725			0.980566	0.919521
	1.05057	1.07487			0.980903	0.955332
	1.04993	1.05517			0.975244	0.946708
	1.0745	1.07967			0.962724	0.96009
	1.1023	1.07903			0.983208	0.972133
	1.07473	1.13844			0.997482	0.957442
	1.12525	1.14644			1.01653	0.978098
	1.09678	1.09673			1.0561	0.948981
	1.10885	1.11911			1.11236	1.01131
	1.11812	1.1066			1.0782	1.00366
	1.08464	1.10677			1.09741	1.01503
	1.07153	1.0617			1.09916	1.00588
	1.03549	1.06542			1.07143	1.06488
	1.03425	1.06771			1.16913	1.09814
	1.01818	1.02373			1.17461	1.12934
	1.02413	0.991406			1.18463	1.05798
	0.977486	0.988337			1.14359	1.01968
	1.00967	1.04515			1.10529	1.06236
	1.02361	1.05493			1.0677	1.06182
	1.04027	1.04522			1.05794	1.02614
	1.02416	1.01659			1.05513	1.02169
	0.99687	1.02315			1.05646	1.02786
	1.02174	0.956782			1.05579	1.03142
	1.0384	1.01496			1.03916	1.0106
	1.05704	1.04066			1.07948	1.0328
	1.09078	1.14527			1.04384	0.976323
	1.14064	1.10121			1.12659	1.0411
	1.15957	1.12294			1.12602	1.02671
	1.16787	1.11789			1.14707	1.06973
	1.19034	1.12973			1.10512	1.1325
	1.17563	1.14532			1.17386	1.13748
	1.16102	1.15696			1.1601	1.11534
	1.15861	1.18316			1.16685	1.12003
	1.16903	1.18124			1.21173	1.11098
	1.16661	1.18195			1.20387	1.1084
	1.20923	1.26383			1.20833	1.06412
	1.21393	1.21866			1.18333	1.01389
	1.25177	1.2651			1.17453	1.03798
	1.2497	1.26843			1.22737	1.04024
	1.23113	1.22711			1.21039	1.02934
	1.27361	1.31354			1.14944	1.01191
	1.27589	1.21969			1.22547	1.04704
	1.28358	1.23573			1.19389	1.01928
	1.28142	1.25545			1.15735	0.990452
	1.29995	1.23159			1.11645	0.97802
	1.26093	1.19945			1.11441	0.928172
	1.2553	1.21443			1.07122	0.878796
	1.2772	1.14097			1.04954	0.854491
	1.26457	1.15021			1.08433	0.872557
	1.22624	1.18673			1.02424	0.850258
	1.21527	1.1607			0.988962	0.809562
	1.23945	1.12472			0.979699	0.810282
	1.23262	1.17387			0.995923	0.843781
	1.23867	1.20957			0.944182	0.812881
	1.26395	1.24301			0.913419	0.792658
	1.24683	1.19828			0.873158	0.758299
	1.26085	1.21946			0.864527	0.757371
	1.26597	1.19723			0.862657	0.771231
	1.22286	1.17711			0.848307	0.773255
	1.15503	1.13656			0.849068	0.77384
	1.11991	1.17343			0.823017	0.776337
	1.08297	1.09715			0.849628	0.760315
	1.12269	1.01478			0.894802	0.805504
	1.10818	1.01446			0.917924	0.815487
	1.12075	1.04658			0.926399	0.779327
	1.15076	1.05262			0.940981	0.841303
	1.14594	1.0225			0.958901	0.838511
	1.12459	1.01633			0.983747	0.82631
	1.14239	1.00191			0.983788	0.831232
	1.08068	1.0061			0.980818	0.835183
	1.06215	0.987893			1.065	0.898866
	1.09916	1.03066			1.06719	0.838074
	1.11357	1.00427			0.986246	0.876649
	1.07315	0.998379			1.04573	0.880931
	1.09999	1.0365			0.993909	0.833939
	1.09806	1.02861			0.988973	0.77395
	1.07777	1.02841			1.01603	0.831705
	1.08348	1.04923			1.03383	0.815618
	1.08515	1.0414			1.02477	0.811452
	1.01932	1.06299			1.01225	0.848758
	0.985482	1.01983			1.00955	0.856713
	0.98068	1.01216			1.00455	0.828953
	0.992723	1.01374			0.974771	0.803295
	1.00649	1.0562			0.997946	0.848852
	1.0126	1.02107			1.01587	0.889502
	1.02548	1.01309			0.975777	0.874573
	1.06799	0.993741			0.990412	0.846435
	1.04976	1.00587			1.06185	0.938177
	1.10821	1.02756			1.0045	0.901234
	1.0874	1.02622			1.00087	0.901147
	1.10157	1.00546			1.06458	0.918106
	1.06756	0.996814			1.07763	0.936071
	1.05641	0.998997			1.12496	0.947963
	1.03594	1.03062			1.09012	0.951039
	1.03071	0.991967			1.06208	0.979071
	0.993856	0.946026			1.12557	0.933065
	0.953112	0.897987			1.11583	0.922007
	0.937353	0.876975			1.10651	0.927455
	0.941866	0.841611			1.08812	0.951416
	0.929314	0.87073			1.07185	0.966328
	0.933536	0.905752			1.09512	0.972286
	0.950676	0.853466			1.06507	0.959529
	0.942723	0.882722			1.05014	0.934174
	0.910906	0.878352			1.02877	0.903057
	0.907953	0.840912			1.00641	0.957998
	0.897847	0.865821			1.01738	0.933604
	0.887159	0.834078			1.05166	0.947611
	0.839772	0.810184			1.02974	0.959385
	0.854829	0.814538			1.0278	0.953119
	0.818645	0.773533			1.04357	0.942017
	0.809454	0.779145			0.958043	0.946141
	0.850337	0.798103			1.00213	0.962236
	0.838928	0.812475			0.98238	0.932935
	0.82958	0.807104			0.928827	0.919499
	0.83494	0.803911			1.01468	0.957746
	0.824692	0.791702			0.95931	0.93798
	0.813507	0.755039			0.942029	0.841003
	0.823144	0.815044			0.924694	0.846279
	0.758463	0.757327			0.921854	0.823937
	0.768059	0.763637			0.932245	0.910112
	0.74532	0.764747			0.91584	0.893534
	0.754282	0.766719			0.921283	0.910343
	0.73218	0.741659			0.987905	0.894143
	0.757322	0.761246			0.95831	0.900452
	0.73163	0.713751			0.957006	0.884847
	0.743372	0.739442			0.956796	0.904083
	0.727409	0.704634			0.926565	0.875613
	0.712197	0.670236			0.915525	0.867463
	0.674943	0.687602			0.888967	0.80372
	0.675899	0.684904			0.874713	0.819333
	0.664012	0.693892			0.844425	0.841433
	0.65636	0.713898			0.869705	0.803277
	0.662451	0.713265			0.855981	0.838482
	0.644447	0.696029			0.841147	0.814861
	0.646321	0.636081			0.865485	0.831982
	0.625637	0.6326			0.828513	0.79028
	0.622387	0.67435			0.85647	0.834913
	0.632857	0.662299			0.835685	0.899543
	0.645681	0.643278			0.930896	0.95506
	0.655825	0.667389			0.917596	0.918884
	0.642546	0.617081			0.877987	0.917997
	0.645478	0.682407			0.902252	0.925482
	0.632431	0.67419			0.974838	0.92424
	0.644766	0.711329			0.951307	0.9569
	0.637611	0.669658			0.955325	0.917814
	0.643598	0.727313			0.937994	0.970521
	0.636064	0.706342			1.01385	0.97339
	0.656126	0.673846			0.950398	0.947964
	0.649648	0.699727			0.911911	0.933367
	0.670696	0.702805			0.963505	0.983822
	0.686408	0.679644			1.02846	1.04099
	0.69494	0.687602			1.02812	0.982119
	0.687137	0.717038			1.01042	0.996096
	0.698595	0.727515			0.992943	0.950705
	0.671594	0.697927			0.987784	0.975173
	0.661969	0.667551			1.01929	0.934923
	0.69183	0.71884			0.955845	0.918214
	0.679307	0.681338			0.946446	0.890947
	0.684724	0.674339			0.979494	0.939267
	0.643272	0.654716			0.953777	1.00496
	0.655128	0.662204			0.946345	0.908097
	0.657971	0.638319			0.967984	0.886884
	0.640397	0.618259			0.943709	0.940657
	0.648306	0.613122			0.943584	0.930013
	0.634975	0.623128			0.959257	0.919894
	0.637584	0.629026			0.95443	0.98288
	0.601964	0.608872			1.03138	0.959506
	0.641685	0.588883			0.94796	0.96489
	0.596494	0.600733			0.949724	0.963219
	0.611838	0.588662			0.930439	0.928623
	0.604768	0.574851			0.970583	0.936187
	0.61133	0.600783			0.965375	0.869384
	0.610707	0.583535			0.921961	0.899694
	0.641251	0.606043			0.9648	0.886959
	0.654692	0.603133			1.05456	0.93135
	0.671485	0.61266			0.98611	0.932011
	0.677982	0.622048			0.996454	0.961784
	0.666571	0.613395			1.08297	1.05021
	0.659928	0.619602			1.05143	1.0149
	0.637852	0.618671			1.0571	1.03467
	0.647408	0.644527			1.03036	1.02627
	0.644884	0.623784			1.06427	0.999478
	0.618053	0.614652			1.07594	0.987782
	0.617908	0.638167			1.08199	1.03643
	0.641656	0.636566			1.10314	0.986021
	0.651259	0.657296			1.07003	1.02582
	0.680677	0.691166			1.0844	0.95287
	0.684779	0.686959			1.04492	1.01762
	0.66781	0.697618			1.01259	0.981031
	0.688906	0.689603			1.05354	0.969067
	0.697113	0.721871			1.02794	0.973425
	0.717023	0.742871			1.02714	1.01591
	0.704306	0.767057			1.01	1.00608
	0.729723	0.770448			1.00367	0.947794
	0.76907	0.764954			0.981452	0.951884
	0.732325	0.807217			0.976875	0.906111
	0.759209	0.803772			0.967149	0.924453
	0.748027	0.791759			0.932513	0.969504
	0.773266	0.85339			0.973846	0.958505
	0.75858	0.792706			0.960155	0.894748
	0.762134	0.822746			0.98477	0.899163
	0.755205	0.840866			0.976421	0.892709
	0.784926	0.774005			0.95525	0.925383
	0.793989	0.795998			0.961812	0.917901
	0.814812	0.749933			0.982568	0.946002
	0.802451	0.764932			0.989943	0.920726
	0.850211	0.793087			0.930137	0.900484
	0.841042	0.815241			0.939712	0.925337
	0.84355	0.823289			0.966541	0.9332
	0.863662	0.838066			1.00419	0.943531
	0.877123	0.802172			1.00608	0.92379
	0.8591	0.813486			1.02081	0.946533
	0.870176	0.769532			0.934753	0.930122
	0.839562	0.823975			0.906083	0.897888
	0.827771	0.823791			1.01845	0.945915
	0.810547	0.815906			0.953159	0.891493
	0.786835	0.765675			0.950328	0.90393
	0.781356	0.767742			0.900185	0.89011
	0.774974	0.740738			0.901592	0.864466
	0.729235	0.725694			0.879947	0.817575
	0.722616	0.68			0.904488	0.798457
	0.703609	0.689131			0.857691	0.845774
	0.703703	0.678049			0.875029	0.851816
	0.708606	0.719938			0.876474	0.860705
	0.695683	0.710702			0.862468	0.827407
	0.718347	0.735986			0.86167	0.797911
	0.687034	0.724474			0.842143	0.826339
	0.698603	0.777673			0.888231	0.838653
	0.709785	0.784987			0.870538	0.846469
	0.703791	0.792793			0.9165	0.87333
	0.74274	0.796607			0.871993	0.855523
	0.742435	0.815978			0.866405	0.852976
	0.79899	0.835922			0.877903	0.883293
	0.792255	0.764846			0.894488	0.869722
	0.824088	0.794913			0.923389	0.873588
	0.843538	0.840579			0.923859	0.947099
	0.846917	0.79851			0.945203	0.938828
	0.843747	0.796371			0.966896	1.00604
	0.834591	0.789957			0.925733	1.00052
	0.814916	0.777516			0.923858	0.980167
	0.771163	0.749729			0.9589	0.984805
	0.751738	0.716718			0.976828	0.921663
	0.764826	0.682637			0.961259	0.982252
	0.75197	0.694685			0.950992	0.971326
	0.760793	0.740861			0.891959	0.90642
	0.730342	0.732056			0.880702	0.923198
	0.747861	0.744663			0.911025	0.917217
	0.742453	0.729555			0.893016	0.911945
	0.758957	0.705208			0.849803	0.909371
	0.761593	0.687837			0.870873	0.904922
	0.762458	0.757991			0.913829	0.86833
	0.772716	0.740279			0.875098	0.924938
	0.770938	0.749422			0.908616	0.873666
	0.801973	0.802489			0.894961	0.916495
	0.794488	0.764906			0.924872	0.924958
	0.80016	0.739885			0.949784	0.944692
	0.788324	0.74435			0.887994	0.959077
	0.794618	0.748435			0.892227	0.971449
	0.784107	0.737469			0.930782	0.959801
	0.771944	0.747055			0.886117	0.947282
	0.752155	0.709849			0.901734	1.00842
	0.742975	0.714331			0.924261	0.964461
	0.71302	0.706833			0.916212	0.981461
	0.702348	0.738334			0.89967	1.00049
	0.704911	0.7253			0.89656	1.0337
	0.714119	0.702514			0.949703	1.02595
	0.724341	0.716332			0.971854	1.10235
	0.726673	0.745502			0.931372	1.07623
	0.724207	0.738727			0.972633	1.05926
	0.71374	0.748469			0.9459	1.05796
	0.714861	0.752082			0.980935	1.08191
	0.706725	0.785132			0.9606	1.06074
	0.709378	0.756708			0.969004	1.06001
	0.727933	0.78758			0.98678	1.04909
	0.716756	0.75517			0.990563	1.02564
	0.705067	0.733853			0.961089	1.01644
	0.688334	0.724594			0.955213	0.991389
	0.6745	0.681405			0.95378	0.992261
	0.676065	0.678432			0.855073	0.970517
	0.660427	0.694226			0.803856	0.903608
	0.651073	0.729412			0.795767	0.892874
	0.705565	0.701215			0.747224	0.890787
	0.716534	0.727066			0.742837	0.848157
	0.718517	0.730817			0.806895	0.927706
	0.758066	0.739124			0.75227	0.905642
	0.75405	0.738822			0.786505	0.901331
	0.753247	0.821901			0.784046	0.879234
	0.802212	0.784783			0.78137	0.928447
	0.815766	0.856329			0.799349	0.974966
	0.8553	0.838943			0.831708	0.975221
	0.897399	0.886879			0.856066	0.951839
	0.899107	0.920557			0.856093	0.990573
	0.937012	0.968681			0.878855	1.00162
	0.932588	0.967802			0.867965	1.00804
	0.928396	0.972144			0.823587	0.984181
	0.869286	0.921549			0.874328	0.967312
	0.860084	0.888161			0.809248	0.931515
	0.900228	0.933779			0.779135	0.921033
	0.858641	0.871525			0.827154	0.925968
	0.849036	0.871515			0.783764	0.931437
	0.781877	0.884767			0.740964	0.910674
	0.800038	0.850896			0.768427	0.968878
	0.789942	0.844429			0.75681	0.971765
	0.791804	0.884119			0.780093	0.954927
	0.829381	0.889596			0.796002	0.953492
	0.823771	0.859483			0.752382	0.938936
	0.856963	0.919991			0.757124	0.935106
	0.825391	0.911591
	0.788867	0.897624
	0.811574	0.926211
	0.805572	0.937522
	0.838467	0.978243
	0.841227	0.997545
	0.90705	0.982488
	0.874233	1.02071
	0.923519	0.996881

## Sheet: Fig 5C
5C
	WT/WT					WT/R919*					R919* /R919*
	GFP (analog in 1)		Adjusted			GFP (analog in 1)		Adjusted			GFP (analog in 1)		Adjusted
	ml	mV	ml	mV		ml	mV	ml	mV		ml	mV	ml	mV
	-2.39355	54.6198	0	0		-2.39341	54.6959	0.000139	0.076035		-2.39337	54.7735	0.000181	0.153702
	-2.39022	54.6136	0.003328	-0.006191		-2.39008	54.6936	0.003467	0.073784		-2.39004	54.7871	0.003509	0.167252
	-2.38689	54.6102	0.006655	-0.009586		-2.38675	54.6949	0.006795	0.075089		-2.38671	54.7874	0.006837	0.16753
	-2.38356	54.975	0.009984	0.355198		-2.38343	54.9163	0.010123	0.296486		-2.38338	54.9711	0.010165	0.351239
	-2.38024	54.9704	0.013311	0.350563		-2.3801	54.9172	0.013451	0.297367		-2.38006	54.9669	0.013493	0.3471
	-2.37691	54.9659	0.016639	0.346115		-2.37677	54.917	0.016779	0.297211		-2.37673	54.9633	0.016821	0.343434
	-2.37358	54.961	0.019967	0.341179		-2.37344	54.9162	0.020108	0.296368		-2.3734	54.9598	0.02015	0.339962
	-2.37025	54.9557	0.023295	0.335831		-2.37011	54.9146	0.023436	0.2948		-2.37007	54.9566	0.023478	0.336739
	-2.36693	54.951	0.026623	0.331154		-2.36679	54.9121	0.026764	0.292259		-2.36674	54.9539	0.026806	0.334034
	-2.3636	54.9481	0.029951	0.328316		-2.36346	54.9097	0.030092	0.289864		-2.36341	54.9518	0.030134	0.331963
	-2.36027	54.9488	0.033279	0.329022		-2.36013	54.9088	0.03342	0.28896		-2.36009	54.9511	0.033462	0.331299
	-2.35694	54.9571	0.036607	0.337239		-2.3568	54.9129	0.036748	0.293038		-2.35676	54.9562	0.03679	0.336369
	-2.35362	54.9794	0.039934	0.359566		-2.35347	54.9285	0.040077	0.308701		-2.35343	54.9747	0.040118	0.354912
	-2.35029	55.0245	0.043262	0.404709		-2.35014	54.9652	0.043405	0.345394		-2.3501	55.0154	0.043447	0.395581
	-2.34696	55.0982	0.04659	0.478417		-2.34682	55.0289	0.046733	0.409062		-2.34677	55.0835	0.046775	0.463688
	-2.34363	55.2011	0.049918	0.581288		-2.34349	55.1195	0.050061	0.49971		-2.34345	55.1783	0.050103	0.558457
	-2.3403	55.3298	0.053246	0.709938		-2.34016	55.2326	0.053389	0.612767		-2.34012	55.2943	0.053431	0.674504
	-2.33697	55.4771	0.056574	0.857315		-2.33683	55.3607	0.056717	0.74091		-2.33679	55.4249	0.056759	0.805058
	-2.33365	55.6319	0.059902	1.01206		-2.3335	55.4928	0.060045	0.873005		-2.33346	55.5588	0.060087	0.939015
	-2.33032	55.7803	0.06323	1.16047		-2.33018	55.6156	0.063373	0.995819		-2.33013	55.6833	0.063415	1.06343
	-2.32699	55.911	0.066557	1.29122		-2.32685	55.7203	0.066702	1.10043		-2.32681	55.7895	0.066743	1.16966
	-2.32366	56.0197	0.069886	1.39983		-2.32352	55.8027	0.07003	1.18288		-2.32348	55.8731	0.070072	1.25329
	-2.32034	56.1059	0.073213	1.4861		-2.32019	55.8658	0.073358	1.24598		-2.32015	55.9355	0.0734	1.31571
	-2.31701	56.1723	0.076541	1.55248		-2.31686	55.9128	0.076686	1.29298		-2.31682	55.9807	0.076728	1.36084
	-2.31368	56.2218	0.079869	1.602		-2.31353	55.9479	0.080014	1.32804		-2.31349	56.0147	0.080056	1.39484
	-2.31035	56.2577	0.083197	1.63785		-2.31021	55.9738	0.083342	1.35396		-2.31017	56.0403	0.083384	1.42048
	-2.30702	56.2836	0.086525	1.66373		-2.30688	55.993	0.08667	1.37313		-2.30684	56.0599	0.086712	1.44012
	-2.3037	56.3024	0.089853	1.68256		-2.30355	56.0077	0.089999	1.38786		-2.30351	56.0749	0.09004	1.45504
	-2.30037	56.3158	0.093181	1.69592		-2.30022	56.0184	0.093327	1.3986		-2.30018	56.087	0.093369	1.46712
	-2.29704	56.3245	0.096509	1.70462		-2.29689	56.0257	0.096655	1.40591		-2.29685	56.0965	0.096697	1.47668
	-2.29371	56.3301	0.099836	1.71023		-2.29357	56.0316	0.099983	1.41174		-2.29352	56.1039	0.100025	1.48406
	-2.29039	56.3358	0.103164	1.71592		-2.29024	56.0403	0.103311	1.4205		-2.2902	56.1096	0.103353	1.48975
	-2.28706	56.3467	0.106492	1.72687		-2.28691	56.0809	0.106639	1.46105		-2.28687	56.1241	0.106681	1.5043
	-2.28373	56.3668	0.10982	1.74702		-2.28358	56.1846	0.109968	1.5648		-2.28354	56.1616	0.110009	1.54176
	-2.2804	56.3984	0.113148	1.77857		-2.28025	56.3476	0.113296	1.72773		-2.28021	56.222	0.113337	1.60221
	-2.27707	56.4393	0.116476	1.8195		-2.27692	56.5358	0.116624	1.91595		-2.27688	56.2975	0.116666	1.67764
	-2.27374	56.4827	0.119804	1.86288		-2.2736	56.7185	0.119952	2.09864		-2.27355	56.3888	0.119994	1.76895
	-2.27042	56.5234	0.123132	1.90356		-2.27027	56.8807	0.12328	2.26084		-2.27023	56.495	0.123322	1.87519
	-2.26709	56.5564	0.12646	1.93656		-2.26694	57.0024	0.126608	2.38255		-2.2669	56.6184	0.12665	1.99854
	-2.26376	56.5758	0.129787	1.95599		-2.26361	57.0487	0.129936	2.42883		-2.26357	56.7428	0.129978	2.12296
	-2.26043	56.5783	0.133115	1.9585		-2.26029	57.0163	0.133264	2.39648		-2.26024	56.8534	0.133306	2.23356
	-2.25711	56.5661	0.136443	1.94625		-2.25696	56.9384	0.136592	2.31856		-2.25691	56.9324	0.136634	2.31255
	-2.25378	56.5471	0.139771	1.92728		-2.25363	56.8503	0.139921	2.2305		-2.25359	56.9716	0.139962	2.35182
	-2.25045	56.5285	0.143099	1.90863		-2.2503	56.762	0.143249	2.14213		-2.25026	56.9724	0.143291	2.35257
	-2.24712	56.5184	0.146427	1.89859		-2.24697	56.6833	0.146577	2.06347		-2.24693	56.9638	0.146619	2.34401
	-2.24379	56.5251	0.149755	1.90524		-2.24364	56.6147	0.149905	1.99483		-2.2436	56.9356	0.149947	2.31575
	-2.24047	56.5439	0.153083	1.92403		-2.24032	56.5703	0.153233	1.95044		-2.24027	56.8911	0.153275	2.27123
	-2.23714	56.5652	0.15641	1.94534		-2.23699	56.5602	0.156561	1.94033		-2.23695	56.8424	0.156603	2.22261
	-2.23381	56.5839	0.159738	1.96404		-2.23366	56.5707	0.159889	1.95084		-2.23362	56.8023	0.159931	2.18245
	-2.23048	56.6001	0.163066	1.98027		-2.23033	56.5896	0.163218	1.96977		-2.23029	56.7754	0.16326	2.15554
	-2.22716	56.6154	0.166394	1.99554		-2.227	56.6232	0.166546	2.0034		-2.22696	56.7442	0.166588	2.12435
	-2.22383	56.6308	0.169722	2.01097		-2.22368	56.6847	0.169874	2.06492		-2.22363	56.7092	0.169916	2.08942
	-2.2205	56.6586	0.17305	2.03878		-2.22035	56.7686	0.173202	2.14876		-2.22031	56.7064	0.173244	2.08657
	-2.21717	56.715	0.176378	2.09516		-2.21702	56.8643	0.17653	2.24445		-2.21698	56.7572	0.176572	2.13739
	-2.21384	56.8112	0.179706	2.19136		-2.21369	56.9781	0.179858	2.35824		-2.21365	56.8598	0.1799	2.24001
	-2.21052	56.9508	0.183034	2.33098		-2.21036	57.127	0.183187	2.50713		-2.21032	57.0023	0.183228	2.38249
	-2.20719	57.148	0.186362	2.52816		-2.20703	57.3302	0.186515	2.71037		-2.20699	57.2161	0.186556	2.59632
	-2.20386	57.4456	0.189689	2.82574		-2.20371	57.6278	0.189843	3.008		-2.20366	57.5417	0.189884	2.92183
	-2.20053	57.926	0.193017	3.30622		-2.20038	58.0879	0.193171	3.46806		-2.20034	58.0473	0.193213	3.42746
	-2.1972	58.6868	0.196345	4.06701		-2.19705	58.8305	0.196499	4.21064		-2.19701	58.8339	0.196541	4.21407
	-2.19388	59.8018	0.199673	5.18196		-2.19372	59.9284	0.199827	5.30859		-2.19368	59.9702	0.199869	5.35036
	-2.19055	61.2939	0.203001	6.67403		-2.19039	61.4003	0.203155	6.78046		-2.19035	61.4844	0.203197	6.86459
	-2.18722	63.1064	0.206329	8.48653		-2.18707	63.2045	0.206483	8.5847		-2.18702	63.3242	0.206525	8.70435
	-2.18389	65.1011	0.209657	10.4813		-2.18374	65.196	0.209811	10.5761		-2.1837	65.3432	0.209853	10.7234
	-2.18056	67.0749	0.212985	12.4551		-2.18041	67.1778	0.21314	12.558		-2.18037	67.34	0.213182	12.7202
	-2.17724	68.8064	0.216312	14.1866		-2.17708	68.9086	0.216468	14.2887		-2.17704	69.0876	0.21651	14.4678
	-2.17391	70.1112	0.21964	15.4914		-2.17375	70.2095	0.219796	15.5897		-2.17371	70.417	0.219838	15.7972
	-2.17058	70.884	0.222968	16.2641		-2.17042	70.9814	0.223124	16.3616		-2.17038	71.2166	0.223166	16.5967
	-2.16725	71.1279	0.226296	16.5081		-2.1671	71.223	0.226452	16.6032		-2.16705	71.4853	0.226494	16.8654
	-2.16392	70.947	0.229624	16.3272		-2.16377	70.9991	0.22978	16.3792		-2.16373	71.2905	0.229822	16.6706
	-2.1606	70.4238	0.232952	15.804		-2.16044	70.4309	0.233109	15.811		-2.1604	70.7513	0.23315	16.1315
	-2.15727	69.691	0.23628	15.0712		-2.15711	69.6622	0.236437	15.0423		-2.15707	70.0489	0.236478	15.429
	-2.15394	68.8681	0.239608	14.2483		-2.15378	68.8213	0.239765	14.2014		-2.15374	69.2277	0.239807	14.6079
	-2.15061	68.0424	0.242936	13.4226		-2.15046	67.9982	0.243093	13.3784		-2.15041	68.3874	0.243135	13.7675
	-2.14729	67.268	0.246264	12.6481		-2.14713	67.2685	0.246421	12.6486		-2.14709	67.5899	0.246463	12.9701
	-2.14396	66.572	0.249591	11.9522		-2.1438	66.5842	0.249749	11.9644		-2.14376	66.8638	0.249791	12.244
	-2.14063	65.9564	0.252919	11.3365		-2.14047	65.9753	0.253078	11.3555		-2.14043	66.2201	0.253119	11.6003
	-2.1373	65.4067	0.256247	10.7868		-2.13714	65.4379	0.256406	10.8181		-2.1371	65.6475	0.256447	11.0276
	-2.13397	64.909	0.259575	10.2892		-2.13381	64.9568	0.259734	10.337		-2.13377	65.1377	0.259775	10.5179
	-2.13065	64.4544	0.262903	9.8346		-2.13049	64.5178	0.263062	9.89793		-2.13044	64.6803	0.263104	10.0605
	-2.12732	64.0332	0.266231	9.41341		-2.12716	64.1073	0.26639	9.48744		-2.12712	64.2694	0.266432	9.64958
	-2.12399	63.6358	0.269559	9.01599		-2.12383	63.7188	0.269718	9.09894		-2.12379	63.8953	0.26976	9.2755
	-2.12066	63.2633	0.272887	8.64348		-2.1205	63.3502	0.273046	8.73038		-2.12046	63.5481	0.273088	8.92822
	-2.11734	62.92	0.276214	8.30022		-2.11718	63.0052	0.276374	8.38538		-2.11713	63.2228	0.276416	8.60293
	-2.11401	62.617	0.279542	7.99714		-2.11385	62.687	0.279702	8.06722		-2.11381	62.9168	0.279744	8.29702
	-2.11068	62.339	0.28287	7.71918		-2.11052	62.3959	0.283031	7.77604		-2.11048	62.6257	0.283072	8.00583
	-2.10735	62.0769	0.286198	7.4571		-2.10719	62.1288	0.286359	7.50894		-2.10715	62.3463	0.286401	7.72645
	-2.10402	61.8406	0.289526	7.22079		-2.10386	61.8837	0.289687	7.26391		-2.10382	62.0929	0.289729	7.4731
	-2.10069	61.6276	0.292854	7.00773		-2.10053	61.6604	0.293015	7.04056		-2.10049	61.8432	0.293057	7.22339
	-2.09737	61.4325	0.296182	6.81265		-2.09721	61.4607	0.296343	6.84091		-2.09716	61.6136	0.296385	6.99382
	-2.09404	61.252	0.29951	6.63222		-2.09388	61.2853	0.299671	6.66551		-2.09384	61.4064	0.299713	6.7866
	-2.09071	61.084	0.302838	6.46419		-2.09055	61.1118	0.303	6.49199		-2.09051	61.2213	0.303041	6.60145
	-2.08738	60.9269	0.306165	6.30709		-2.08722	60.9475	0.306328	6.32769		-2.08718	61.0556	0.306369	6.43581
	-2.08406	60.7805	0.309493	6.16064		-2.08389	60.798	0.309656	6.17813		-2.08385	60.9062	0.309697	6.28635
	-2.08073	60.6439	0.312821	6.0241		-2.08056	60.6653	0.312984	6.04543		-2.08052	60.77	0.313026	6.15019
	-2.0774	60.5178	0.316149	5.89798		-2.07724	60.5426	0.316312	5.92281		-2.0772	60.6462	0.316354	6.02642
	-2.07407	60.402	0.319477	5.78221		-2.07391	60.4276	0.31964	5.80775		-2.07387	60.5316	0.319682	5.9118
	-2.07074	60.2936	0.322805	5.67373		-2.07058	60.3238	0.322968	5.70399		-2.07054	60.4231	0.32301	5.80322
	-2.06742	60.1896	0.326133	5.56977		-2.06725	60.2315	0.326296	5.6117		-2.06721	60.3209	0.326338	5.7011
	-2.06409	60.0888	0.329461	5.46894		-2.06392	60.1499	0.329625	5.53007		-2.06388	60.2241	0.329666	5.60425
	-2.06076	59.9941	0.332789	5.37429		-2.0606	60.0742	0.332953	5.45433		-2.06055	60.1316	0.332994	5.51182
	-2.05743	59.9018	0.336116	5.28202		-2.05727	60.0011	0.336281	5.38132		-2.05723	60.0423	0.336323	5.42245
	-2.0541	59.809	0.339444	5.18914		-2.05394	59.9304	0.339609	5.3106		-2.0539	59.9575	0.339651	5.33765
	-2.05078	59.7222	0.342772	5.10236		-2.05061	59.8573	0.342937	5.23749		-2.05057	59.8809	0.342979	5.26107
	-2.04745	59.6439	0.3461	5.02408		-2.04728	59.7788	0.346265	5.15897		-2.04724	59.7994	0.346307	5.17962
	-2.04412	59.5718	0.349428	4.95193		-2.04396	59.6944	0.349593	5.07454		-2.04391	59.7159	0.349635	5.09607
	-2.04079	59.5029	0.352756	4.88309		-2.04063	59.6106	0.352922	4.99076		-2.04059	59.6353	0.352963	5.01543
	-2.03747	59.437	0.356084	4.81712		-2.0373	59.5247	0.35625	4.90483		-2.03726	59.5596	0.356291	4.93977
	-2.03414	59.3725	0.359412	4.75271		-2.03397	59.4411	0.359578	4.82127		-2.03393	59.4878	0.359619	4.86798
	-2.03081	59.3081	0.36274	4.68825		-2.03064	59.3628	0.362906	4.74296		-2.0306	59.419	0.362948	4.79914
	-2.02748	59.2436	0.366067	4.62375		-2.02732	59.2931	0.366234	4.67326		-2.02727	59.354	0.366276	4.73419
	-2.02415	59.1808	0.369395	4.56098		-2.02399	59.2321	0.369562	4.61229		-2.02394	59.2925	0.369604	4.67267
	-2.02083	59.1215	0.372723	4.50172		-2.02066	59.1747	0.372891	4.55489		-2.02062	59.2325	0.372932	4.61264
	-2.0175	59.0661	0.376051	4.44623		-2.01733	59.1181	0.376219	4.49825		-2.01729	59.1751	0.37626	4.5553
	-2.01417	59.0148	0.379379	4.39494		-2.014	59.062	0.379547	4.44215		-2.01396	59.123	0.379588	4.50315
	-2.01084	58.9674	0.382707	4.34756		-2.01067	59.0055	0.382875	4.38566		-2.01063	59.0741	0.382916	4.45427
	-2.00751	58.9237	0.386035	4.30387		-2.00735	58.9457	0.386203	4.3259		-2.0073	59.0278	0.386245	4.40793
	-2.00419	58.8815	0.389363	4.2617		-2.00402	58.8812	0.389531	4.2614		-2.00398	58.9868	0.389573	4.36694
	-2.00086	58.8387	0.39269	4.21892		-2.00069	58.815	0.392859	4.19517		-2.00065	58.9516	0.392901	4.33176
	-1.99753	58.7957	0.396018	4.17584		-1.99736	58.7477	0.396187	4.12782		-1.99732	58.9182	0.396229	4.29842
	-1.9942	58.7513	0.399346	4.13152		-1.99403	58.6792	0.399516	4.05936		-1.99399	58.8922	0.399557	4.2724
	-1.99087	58.7079	0.402674	4.08806		-1.9907	58.6123	0.402844	3.99245		-1.99066	58.8855	0.402885	4.26568
	-1.98755	58.6707	0.406002	4.05083		-1.98738	58.5524	0.406172	3.93254		-1.98734	58.8892	0.406213	4.26935
	-1.98422	58.6424	0.40933	4.02254		-1.98405	58.4965	0.4095	3.87667		-1.98401	58.8869	0.409542	4.26712
	-1.98089	58.6199	0.412658	4.00012		-1.98072	58.4476	0.412828	3.82779		-1.98068	58.8718	0.41287	4.25199
	-1.97756	58.6001	0.415986	3.98032		-1.97739	58.4051	0.416156	3.78528		-1.97735	58.8486	0.416198	4.22876
	-1.97423	58.5819	0.419314	3.96204		-1.97406	58.3677	0.419484	3.74783		-1.97402	58.8098	0.419526	4.18998
	-1.97091	58.5633	0.422642	3.94349		-1.97074	58.3321	0.422812	3.71224		-1.9707	58.7403	0.422854	4.12048
	-1.96758	58.5414	0.425969	3.92154		-1.96741	58.2975	0.426141	3.67766		-1.96737	58.6505	0.426182	4.03069
	-1.96425	58.5144	0.429297	3.89458		-1.96408	58.2632	0.429469	3.64337		-1.96404	58.5604	0.42951	3.94062
	-1.96092	58.4833	0.432625	3.86344		-1.96075	58.2273	0.432797	3.60744		-1.96071	58.4824	0.432838	3.86254
	-1.9576	58.449	0.435953	3.82917		-1.95742	58.1901	0.436125	3.5703		-1.95738	58.4179	0.436167	3.79803
	-1.95427	58.4138	0.439281	3.79398		-1.9541	58.1533	0.439453	3.53344		-1.95405	58.3663	0.439495	3.74646
	-1.95094	58.3789	0.442609	3.75911		-1.95077	58.1192	0.442781	3.49937		-1.95073	58.3244	0.442823	3.70459
	-1.94761	58.3439	0.445937	3.72408		-1.94744	58.0886	0.44611	3.46877		-1.9474	58.2901	0.446151	3.67027
	-1.94428	58.3089	0.449265	3.68904		-1.94411	58.059	0.449438	3.43917		-1.94407	58.2628	0.449479	3.64294
	-1.94096	58.2743	0.452593	3.65443		-1.94078	58.0294	0.452766	3.40954		-1.94074	58.2383	0.452807	3.61848
	-1.93763	58.2443	0.45592	3.62452		-1.93745	57.9999	0.456094	3.38004		-1.93741	58.2148	0.456136	3.59501
	-1.9343	58.2216	0.459248	3.60182		-1.93413	57.9722	0.459422	3.35242		-1.93409	58.191	0.459464	3.5712
	-1.93097	58.2037	0.462576	3.58387		-1.9308	57.9451	0.46275	3.32525		-1.93076	58.1683	0.462792	3.54852
	-1.92765	58.1872	0.465904	3.56739		-1.92747	57.9172	0.466078	3.2974		-1.92743	58.1481	0.46612	3.52827
	-1.92432	58.1714	0.469232	3.55155		-1.92414	57.8887	0.469407	3.26883		-1.9241	58.1301	0.469448	3.51027
	-1.92099	58.157	0.47256	3.53714		-1.92081	57.8644	0.472735	3.24456		-1.92077	58.1136	0.472776	3.4938
	-1.91766	58.1428	0.475888	3.52297		-1.91749	57.8538	0.476063	3.23397		-1.91745	58.0967	0.476104	3.47684
	-1.91433	58.126	0.479216	3.50613		-1.91416	57.8549	0.479391	3.23512		-1.91412	58.0788	0.479432	3.45902
	-1.91101	58.107	0.482544	3.48713		-1.91083	57.8571	0.482719	3.23725		-1.91079	58.0599	0.482761	3.44011
	-1.90768	58.0885	0.485871	3.46862		-1.9075	57.8537	0.486047	3.23388		-1.90746	58.0407	0.486089	3.42083
	-1.90435	58.0715	0.489199	3.45168		-1.90417	57.8439	0.489375	3.22412		-1.90413	58.0202	0.489417	3.40038
	-1.90102	58.0547	0.492527	3.43483		-1.90085	57.8299	0.492703	3.21004		-1.9008	57.9956	0.492745	3.3758
	-1.89769	58.0357	0.495855	3.41585		-1.89752	57.8045	0.496032	3.18468		-1.89748	57.9667	0.496073	3.3469
	-1.89437	58.0143	0.499183	3.39446		-1.89419	57.7661	0.49936	3.14624		-1.89415	57.9367	0.499401	3.3169
	-1.89104	57.9936	0.502511	3.37377		-1.89086	57.7251	0.502688	3.10531		-1.89082	57.909	0.502729	3.28915
	-1.88771	57.9745	0.505839	3.35468		-1.88753	57.6898	0.506016	3.06994		-1.88749	57.8802	0.506058	3.26038
	-1.88438	57.9566	0.509167	3.33673		-1.8842	57.6627	0.509344	3.04285		-1.88416	57.8507	0.509386	3.23091
	-1.88105	57.9387	0.512494	3.31889		-1.88088	57.6458	0.512672	3.02599		-1.88084	57.8226	0.512714	3.20281
	-1.87773	57.9215	0.515822	3.30166		-1.87755	57.6347	0.516	3.01492		-1.87751	57.7961	0.516042	3.17624
	-1.8744	57.9059	0.51915	3.28604		-1.87422	57.6255	0.519329	3.00566		-1.87418	57.7704	0.51937	3.15053
	-1.87107	57.8902	0.522478	3.27037		-1.87089	57.6135	0.522657	2.99371		-1.87085	57.7449	0.522698	3.12512
	-1.86774	57.8718	0.525806	3.25196		-1.86756	57.5967	0.525985	2.97688		-1.86752	57.7203	0.526026	3.1005
	-1.86441	57.8513	0.529134	3.23145		-1.86424	57.5771	0.529313	2.95728		-1.8642	57.698	0.529354	3.07814
	-1.86109	57.8312	0.532462	3.21134		-1.86091	57.5544	0.532641	2.9346		-1.86087	57.6775	0.532683	3.05768
	-1.85776	57.8119	0.53579	3.19206		-1.85758	57.5268	0.535969	2.90694		-1.85754	57.6585	0.536011	3.03872
	-1.85443	57.7921	0.539118	3.17223		-1.85425	57.4967	0.539297	2.8769		-1.85421	57.6398	0.539339	3.02002
	-1.8511	57.7706	0.542445	3.15077		-1.85092	57.4681	0.542626	2.8483		-1.85088	57.6198	0.542667	2.99997
	-1.84778	57.7485	0.545773	3.12868		-1.8476	57.4427	0.545954	2.82288		-1.84755	57.5981	0.545995	2.97828
	-1.84445	57.7259	0.549101	3.10604		-1.84427	57.4196	0.549282	2.79974		-1.84423	57.5767	0.549323	2.95683
	-1.84112	57.7018	0.552429	3.08201		-1.84094	57.3961	0.55261	2.77623		-1.8409	57.571	0.552651	2.95122
	-1.83779	57.6787	0.555757	3.0589		-1.83761	57.3719	0.555938	2.75204		-1.83757	57.6068	0.55598	2.98701
	-1.83446	57.6572	0.559085	3.03733		-1.83428	57.348	0.559266	2.72816		-1.83424	57.6664	0.559308	3.04662
	-1.83114	57.6382	0.562413	3.01841		-1.83096	57.3255	0.562594	2.70567		-1.83091	57.7258	0.562636	3.10593
	-1.82781	57.622	0.565741	3.00216		-1.82763	57.3057	0.565923	2.68589		-1.82759	57.7723	0.565964	3.15252
	-1.82448	57.6058	0.569069	2.98599		-1.8243	57.2866	0.569251	2.66677		-1.82426	57.8018	0.569292	3.18198
	-1.82115	57.5871	0.572396	2.96727		-1.82097	57.2679	0.572579	2.64809		-1.82093	57.8067	0.57262	3.18683
	-1.81783	57.5652	0.575724	2.94537		-1.81764	57.2505	0.575907	2.63068		-1.8176	57.763	0.575948	3.14317
	-1.8145	57.5411	0.579052	2.92123		-1.81431	57.2367	0.579235	2.61684		-1.81427	57.6822	0.579277	3.06241
	-1.81117	57.5152	0.58238	2.89539		-1.81099	57.2262	0.582563	2.60638		-1.81094	57.5984	0.582605	2.97855
	-1.80784	57.4892	0.585708	2.86938		-1.80766	57.2184	0.585891	2.59858		-1.80762	57.5293	0.585933	2.90945
	-1.80451	57.4662	0.589036	2.84639		-1.80433	57.2137	0.589219	2.59383		-1.80429	57.479	0.589261	2.85915
	-1.80119	57.4477	0.592364	2.82785		-1.801	57.2104	0.592548	2.59062		-1.80096	57.4427	0.592589	2.82288
	-1.79786	57.4337	0.595692	2.81392		-1.79767	57.2064	0.595876	2.58654		-1.79763	57.4151	0.595917	2.79527
	-1.79453	57.4232	0.59902	2.80333		-1.79435	57.1983	0.599204	2.57844		-1.7943	57.3914	0.599245	2.77152
	-1.7912	57.4135	0.602347	2.79364		-1.79102	57.1855	0.602532	2.5657		-1.79098	57.368	0.602573	2.74815
	-1.78787	57.402	0.605675	2.78215		-1.78769	57.1697	0.60586	2.54988		-1.78765	57.3426	0.605902	2.72278
	-1.78455	57.3874	0.609003	2.7676		-1.78436	57.1533	0.609188	2.53347		-1.78432	57.3168	0.60923	2.69695
	-1.78122	57.3697	0.612331	2.74991		-1.78103	57.1392	0.612516	2.51933		-1.78099	57.2913	0.612558	2.6715
	-1.77789	57.349	0.615659	2.72914		-1.7777	57.1294	0.615845	2.5096		-1.77766	57.2685	0.615886	2.64867
	-1.77456	57.3265	0.618987	2.70663		-1.77438	57.1227	0.619173	2.50286		-1.77433	57.2491	0.619214	2.62929
	-1.77123	57.3052	0.622315	2.68535		-1.77105	57.1158	0.622501	2.49593		-1.77101	57.2323	0.622542	2.61252
	-1.76791	57.2873	0.625643	2.66749		-1.76772	57.1074	0.625829	2.48758		-1.76768	57.2177	0.625871	2.59787
	-1.76458	57.2727	0.628971	2.65286		-1.76439	57.0958	0.629157	2.47602		-1.76435	57.2046	0.629199	2.58476
	-1.76125	57.2595	0.632299	2.63963		-1.76106	57.0796	0.632485	2.45978		-1.76102	57.1923	0.632527	2.57249
	-1.75792	57.2471	0.635626	2.6273		-1.75774	57.0588	0.635814	2.43897		-1.75769	57.1807	0.635855	2.56089
	-1.75459	57.2355	0.638954	2.61565		-1.75441	57.0365	0.639142	2.41667		-1.75437	57.1697	0.639183	2.54984
	-1.75127	57.2243	0.642282	2.60449		-1.75108	57.0176	0.64247	2.39776		-1.75104	57.1592	0.642511	2.53939
	-1.74794	57.2131	0.64561	2.59323		-1.74775	57.0043	0.645798	2.38443		-1.74771	57.1484	0.645839	2.52853
	-1.74461	57.2015	0.648938	2.58163		-1.74442	56.9946	0.649126	2.37473		-1.74438	57.1376	0.649167	2.51778
	-1.74128	57.1913	0.652266	2.57151		-1.7411	56.9873	0.652454	2.3675		-1.74105	57.1287	0.652496	2.50887
	-1.73795	57.1837	0.655594	2.56384		-1.73777	56.9814	0.655782	2.36154		-1.73772	57.1214	0.655824	2.50159
	-1.73463	57.177	0.658922	2.55716		-1.73444	56.9757	0.65911	2.35585		-1.7344	57.1142	0.659152	2.49442
	-1.7313	57.1703	0.662249	2.55044		-1.73111	56.9694	0.662439	2.34959		-1.73107	57.1069	0.66248	2.48711
	-1.72797	57.1635	0.665577	2.54366		-1.72778	56.9609	0.665767	2.34112		-1.72774	57.1012	0.665808	2.48141
	-1.72464	57.1569	0.668905	2.53711		-1.72445	56.9505	0.669095	2.33064		-1.72441	57.0979	0.669136	2.47811
	-1.72132	57.1506	0.672233	2.5308		-1.72113	56.9391	0.672423	2.31924		-1.72108	57.0958	0.672464	2.47601
	-1.71799	57.1435	0.675561	2.52369		-1.7178	56.9266	0.675751	2.30676		-1.71776	57.0951	0.675792	2.47528
	-1.71466	57.136	0.678889	2.51613		-1.71447	56.9138	0.679079	2.29401		-1.71443	57.0953	0.679121	2.47549
	-1.71133	57.1295	0.682217	2.50968		-1.71114	56.9025	0.682407	2.28271		-1.7111	57.0947	0.682449	2.47487
	-1.708	57.1261	0.685545	2.50631		-1.70781	56.8946	0.685735	2.27476		-1.70777	57.0909	0.685777	2.47105
	-1.70468	57.1254	0.688872	2.50554		-1.70449	56.8912	0.689064	2.27136		-1.70444	57.083	0.689105	2.46313
	-1.70135	57.1249	0.6922	2.50509		-1.70116	56.8914	0.692392	2.27153		-1.70112	57.0725	0.692433	2.45271
	-1.69802	57.1238	0.695528	2.50395		-1.69783	56.8923	0.69572	2.27246		-1.69779	57.0609	0.695761	2.44104
	-1.69469	57.122	0.698856	2.50217		-1.6945	56.8924	0.699048	2.27261		-1.69446	57.0492	0.699089	2.42935
	-1.69137	57.1188	0.702184	2.499		-1.69117	56.8906	0.702376	2.27078		-1.69113	57.0387	0.702418	2.41882
	-1.68804	57.1127	0.705512	2.49282		-1.68785	56.8854	0.705704	2.26555		-1.6878	57.0312	0.705746	2.41137
	-1.68471	57.1037	0.70884	2.48384		-1.68452	56.8755	0.709033	2.25563		-1.68447	57.0286	0.709074	2.40878
	-1.68138	57.0937	0.712168	2.47385		-1.68119	56.8623	0.712361	2.24245		-1.68115	57.0292	0.712402	2.40933
	-1.67805	57.0855	0.715496	2.46564		-1.67786	56.8497	0.715689	2.22992		-1.67782	57.0287	0.71573	2.40891
	-1.67473	57.0786	0.718823	2.45874		-1.67453	56.8395	0.719017	2.21964		-1.67449	57.0262	0.719058	2.40634
	-1.6714	57.0717	0.722151	2.4519		-1.6712	56.8309	0.722345	2.21109		-1.67116	57.0223	0.722386	2.40247
	-1.66807	57.0643	0.725479	2.44451		-1.66788	56.8232	0.725673	2.20335		-1.66783	57.0179	0.725714	2.39811
	-1.66474	57.0566	0.728807	2.43673		-1.66455	56.816	0.729001	2.19621		-1.66451	57.0114	0.729043	2.39154
	-1.66141	57.048	0.732135	2.42815		-1.66122	56.8092	0.73233	2.18938		-1.66118	57.0014	0.732371	2.38159
	-1.65809	57.038	0.735463	2.4182		-1.65789	56.8019	0.735658	2.18208		-1.65785	56.9904	0.735699	2.37059
	-1.65476	57.0277	0.738791	2.40784		-1.65456	56.7944	0.738986	2.17459		-1.65452	56.9801	0.739027	2.36025
	-1.65143	57.0189	0.742119	2.39911		-1.65124	56.7876	0.742314	2.16777		-1.65119	56.9712	0.742355	2.35137
	-1.6481	57.0137	0.745447	2.39385		-1.64791	56.7821	0.745642	2.16228		-1.64787	56.9645	0.745683	2.34462
	-1.64477	57.0114	0.748775	2.39156		-1.64458	56.7779	0.74897	2.15808		-1.64454	56.9589	0.749012	2.3391
	-1.64145	57.0105	0.752102	2.39066		-1.64125	56.7749	0.752298	2.15506		-1.64121	56.9538	0.75234	2.334
	-1.63812	57.0098	0.75543	2.38996		-1.63792	56.7728	0.755626	2.15294		-1.63788	56.9498	0.755668	2.32997
	-1.63479	57.0093	0.758758	2.38947		-1.63459	56.7712	0.758955	2.15133		-1.63455	56.947	0.758996	2.32716
	-1.63146	57.0089	0.762086	2.38908		-1.63127	56.7701	0.762283	2.1503		-1.63122	56.9447	0.762324	2.32486
	-1.62814	57.0083	0.765414	2.38852		-1.62794	56.7688	0.765611	2.14898		-1.6279	56.9411	0.765652	2.32124
	-1.62481	57.0075	0.768742	2.38769		-1.62461	56.767	0.768939	2.14714		-1.62457	56.9362	0.76898	2.31635
	-1.62148	57.0065	0.77207	2.38671		-1.62128	56.7646	0.772267	2.14473		-1.62124	56.931	0.772308	2.3112
	-1.61815	57.0058	0.775398	2.38596		-1.61795	56.7611	0.775595	2.14129		-1.61791	56.9258	0.775637	2.30593
	-1.61482	57.0049	0.778725	2.38508		-1.61462	56.7577	0.778924	2.13786		-1.61458	56.9217	0.778965	2.30184
	-1.6115	57.003	0.782053	2.38314		-1.6113	56.755	0.782252	2.13518		-1.61126	56.9199	0.782293	2.30011
	-1.60817	56.9984	0.785381	2.37861		-1.60797	56.7537	0.78558	2.13387		-1.60793	56.9203	0.785621	2.30046
	-1.60484	56.991	0.788709	2.37116		-1.60464	56.754	0.788908	2.1342		-1.6046	56.9217	0.788949	2.30183
	-1.60151	56.9824	0.792037	2.36259		-1.60131	56.7554	0.792236	2.13555		-1.60127	56.9235	0.792277	2.30372
	-1.59818	56.9762	0.795365	2.35636		-1.59798	56.7586	0.795564	2.13874		-1.59794	56.9259	0.795605	2.30605
	-1.59486	56.9724	0.798693	2.35259		-1.59466	56.7643	0.798892	2.14444		-1.59461	56.9266	0.798934	2.30679
	-1.59153	56.9694	0.802021	2.34957		-1.59133	56.7705	0.80222	2.15068		-1.59129	56.9235	0.802262	2.3037
	-1.5882	56.9671	0.805349	2.34732		-1.588	56.7755	0.805549	2.15568		-1.58796	56.9182	0.80559	2.29839
	-1.58487	56.966	0.808677	2.34622		-1.58467	56.7788	0.808877	2.15899		-1.58463	56.9136	0.808918	2.2938
	-1.58154	56.9651	0.812004	2.34528		-1.58134	56.7809	0.812205	2.16111		-1.5813	56.9111	0.812246	2.29128
	-1.57822	56.9626	0.815332	2.34278		-1.57802	56.7814	0.815533	2.16153		-1.57797	56.9096	0.815574	2.28973
	-1.57489	56.9581	0.81866	2.33826		-1.57469	56.7781	0.818861	2.15831		-1.57465	56.9081	0.818902	2.28827
	-1.57156	56.9535	0.821988	2.33365		-1.57136	56.7713	0.822189	2.15145		-1.57132	56.9079	0.82223	2.28809
	-1.56823	56.949	0.825316	2.32916		-1.56803	56.7621	0.825517	2.14231		-1.56799	56.909	0.825559	2.28915
	-1.5649	56.9443	0.828644	2.32448		-1.5647	56.7516	0.828846	2.13173		-1.56466	56.909	0.828887	2.28918
	-1.56158	56.9401	0.831972	2.32023		-1.56137	56.7406	0.832174	2.12079		-1.56133	56.9067	0.832215	2.28687
	-1.55825	56.9364	0.8353	2.31662		-1.55805	56.7305	0.835502	2.11066		-1.55801	56.9028	0.835543	2.28299
	-1.55492	56.9328	0.838627	2.31295		-1.55472	56.7226	0.83883	2.10274		-1.55468	56.8984	0.838871	2.27852
	-1.55159	56.929	0.841955	2.30914		-1.55139	56.7168	0.842158	2.097		-1.55135	56.8936	0.842199	2.27378
	-1.54827	56.9258	0.845283	2.30593		-1.54806	56.7135	0.845486	2.09369		-1.54802	56.8873	0.845527	2.26748
	-1.54494	56.9238	0.848611	2.30397		-1.54473	56.7137	0.848814	2.09388		-1.54469	56.8798	0.848856	2.26001
	-1.54161	56.9226	0.851939	2.3028		-1.54141	56.7162	0.852143	2.09638		-1.54137	56.8731	0.852184	2.25327
	-1.53828	56.9225	0.855267	2.30264		-1.53808	56.7181	0.855471	2.09825		-1.53804	56.8673	0.855512	2.24749
	-1.53495	56.9243	0.858595	2.30447		-1.53475	56.7175	0.858799	2.09768		-1.53471	56.8623	0.85884	2.24246
	-1.53163	56.9292	0.861923	2.30936		-1.53142	56.7158	0.862127	2.09597		-1.53138	56.8585	0.862168	2.23863
	-1.5283	56.9388	0.865251	2.31894		-1.52809	56.7137	0.865455	2.09387		-1.52805	56.8569	0.865496	2.23703
	-1.52497	56.952	0.868578	2.33213		-1.52477	56.7102	0.868783	2.09041		-1.52473	56.8589	0.868824	2.23904
	-1.52164	56.9648	0.871906	2.34498		-1.52144	56.706	0.872111	2.08617		-1.5214	56.8634	0.872153	2.24359
	-1.51832	56.9734	0.875234	2.35352		-1.51811	56.7032	0.875439	2.08335		-1.51807	56.8674	0.875481	2.24758
	-1.51499	56.9768	0.878562	2.35702		-1.51478	56.7038	0.878768	2.08396		-1.51474	56.87	0.878809	2.25016
	-1.51166	56.9747	0.88189	2.3549		-1.51145	56.7067	0.882096	2.0869		-1.51141	56.8714	0.882137	2.2516
	-1.50833	56.9651	0.885218	2.34525		-1.50812	56.7101	0.885424	2.0903		-1.50808	56.8714	0.885465	2.25158
	-1.505	56.9467	0.888546	2.3269		-1.5048	56.7132	0.888752	2.09336		-1.50476	56.869	0.888793	2.24914
	-1.50168	56.9259	0.891874	2.30612		-1.50147	56.7151	0.89208	2.09526		-1.50143	56.8638	0.892121	2.24392
	-1.49835	56.9078	0.895201	2.28798		-1.49814	56.7164	0.895408	2.09653		-1.4981	56.8581	0.895449	2.23828
	-1.49502	56.893	0.898529	2.27318		-1.49481	56.7188	0.898737	2.09896		-1.49477	56.854	0.898778	2.23416
	-1.49169	56.8813	0.901857	2.26149		-1.49148	56.7214	0.902065	2.10159		-1.49144	56.8502	0.902106	2.23036
	-1.48836	56.872	0.905185	2.25221		-1.48816	56.7217	0.905393	2.10192		-1.48812	56.845	0.905434	2.22518
	-1.48504	56.8652	0.908513	2.24535		-1.48483	56.7193	0.908721	2.09949		-1.48479	56.8387	0.908762	2.21885
	-1.48171	56.8602	0.911841	2.24042		-1.4815	56.7156	0.912049	2.09579		-1.48146	56.8328	0.91209	2.21294
	-1.47838	56.8562	0.915169	2.23641		-1.47817	56.7126	0.915377	2.09276		-1.47813	56.8288	0.915418	2.20893
	-1.47505	56.8533	0.918497	2.23348		-1.47484	56.7083	0.918705	2.0885		-1.4748	56.8268	0.918747	2.20702
	-1.47172	56.8511	0.921825	2.23132		-1.47152	56.7012	0.922033	2.08135		-1.47147	56.8263	0.922075	2.2065
	-1.4684	56.8492	0.925153	2.22939		-1.46819	56.6938	0.925362	2.07397		-1.46815	56.8279	0.925403	2.2081
	-1.46507	56.847	0.92848	2.22719		-1.46486	56.6884	0.92869	2.0686		-1.46482	56.831	0.928731	2.21115
	-1.46174	56.8445	0.931808	2.22466		-1.46153	56.685	0.932018	2.06518		-1.46149	56.8339	0.932059	2.21407
	-1.45841	56.8413	0.935136	2.22145		-1.4582	56.6816	0.935346	2.06174		-1.45816	56.8357	0.935387	2.21584
	-1.45508	56.8369	0.938464	2.2171		-1.45487	56.6763	0.938674	2.05646		-1.45483	56.835	0.938715	2.21518
	-1.45176	56.8317	0.941792	2.21192		-1.45155	56.6699	0.942002	2.05003		-1.45151	56.832	0.942043	2.21217
	-1.44843	56.8269	0.94512	2.20706		-1.44822	56.6636	0.94533	2.04378		-1.44818	56.8271	0.945372	2.20728
	-1.4451	56.8231	0.948448	2.20328		-1.44489	56.6578	0.948659	2.03797		-1.44485	56.8206	0.9487	2.20076
	-1.44177	56.8201	0.951776	2.20031		-1.44156	56.6517	0.951987	2.03189		-1.44152	56.8136	0.952028	2.19378
	-1.43845	56.8181	0.955103	2.19828		-1.43823	56.6449	0.955315	2.0251		-1.43819	56.8068	0.955356	2.18699
	-1.43512	56.818	0.958431	2.19813		-1.43491	56.6383	0.958643	2.01849		-1.43487	56.8007	0.958684	2.18083
	-1.43179	56.8202	0.961759	2.20039		-1.43158	56.6335	0.961971	2.01371		-1.43154	56.7957	0.962012	2.17584
	-1.42846	56.8226	0.965087	2.20273		-1.42825	56.6306	0.965299	2.01078		-1.42821	56.7919	0.96534	2.17203
	-1.42513	56.8233	0.968415	2.20346		-1.42492	56.6284	0.968627	2.00859		-1.42488	56.7893	0.968668	2.16943
	-1.42181	56.8219	0.971743	2.20206		-1.42159	56.6266	0.971956	2.00679		-1.42155	56.7875	0.971997	2.16764
	-1.41848	56.8187	0.975071	2.19888		-1.41827	56.6253	0.975284	2.00544		-1.41822	56.7851	0.975325	2.16529
	-1.41515	56.814	0.978399	2.19418		-1.41494	56.6237	0.978612	2.0039		-1.4149	56.7807	0.978653	2.16092
	-1.41182	56.808	0.981727	2.18814		-1.41161	56.6213	0.98194	2.00151		-1.41157	56.7746	0.981981	2.15475
	-1.40849	56.801	0.985055	2.18115		-1.40828	56.618	0.985268	1.99817		-1.40824	56.7676	0.985309	2.14774
	-1.40517	56.7942	0.988382	2.17434		-1.40495	56.6141	0.988596	1.99424		-1.40491	56.7607	0.988637	2.1409
	-1.40184	56.7887	0.99171	2.16888		-1.40162	56.6099	0.991924	1.99009		-1.40158	56.7547	0.991965	2.1349
	-1.39851	56.786	0.995038	2.16622		-1.3983	56.6058	0.995253	1.98595		-1.39826	56.7494	0.995294	2.12956
	-1.39518	56.7852	0.998366	2.16536		-1.39497	56.6023	0.998581	1.98248		-1.39493	56.7451	0.998622	2.12523
	-1.39186	56.7839	1.00169	2.16406		-1.39164	56.5999	1.00191	1.98011		-1.3916	56.7419	1.00195	2.12205
	-1.38853	56.7819	1.00502	2.16212		-1.38831	56.5989	1.00524	1.97907		-1.38827	56.7393	1.00528	2.11946
	-1.3852	56.7803	1.00835	2.16052		-1.38498	56.5997	1.00857	1.97984		-1.38494	56.7367	1.00861	2.11682
	-1.38187	56.7792	1.01168	2.1594		-1.38166	56.6034	1.01189	1.98357		-1.38162	56.7344	1.01193	2.11454
	-1.37854	56.7772	1.01501	2.15741		-1.37833	56.6103	1.01522	1.99044		-1.37829	56.7326	1.01526	2.11281
	-1.37522	56.7739	1.01833	2.15411		-1.375	56.6184	1.01855	1.99862		-1.37496	56.731	1.01859	2.11116
	-1.37189	56.7709	1.02166	2.15107		-1.37167	56.6259	1.02188	2.00608		-1.37163	56.7294	1.02192	2.10959
	-1.36856	56.7691	1.02499	2.14925		-1.36834	56.6311	1.02521	2.01131		-1.3683	56.7281	1.02525	2.10828
	-1.36523	56.7681	1.02832	2.14823		-1.36502	56.6332	1.02853	2.01339		-1.36497	56.7273	1.02858	2.10752
	-1.3619	56.7667	1.03165	2.14685		-1.36169	56.6313	1.03186	2.01149		-1.36165	56.7262	1.0319	2.10639
	-1.35858	56.765	1.03497	2.14515		-1.35836	56.6245	1.03519	2.00467		-1.35832	56.7241	1.03523	2.10432
	-1.35525	56.7638	1.0383	2.144		-1.35503	56.6134	1.03852	1.99353		-1.35499	56.7212	1.03856	2.10135
	-1.35192	56.7621	1.04163	2.1423		-1.3517	56.6003	1.04185	1.98048		-1.35166	56.7176	1.04189	2.09773
	-1.34859	56.7582	1.04496	2.13833		-1.34837	56.5881	1.04518	1.96826		-1.34833	56.7144	1.04522	2.09462
	-1.34526	56.7528	1.04828	2.13296		-1.34505	56.5777	1.0485	1.95784		-1.34501	56.7115	1.04854	2.09163
	-1.34194	56.7478	1.05161	2.12794		-1.34172	56.5693	1.05183	1.94948		-1.34168	56.708	1.05187	2.08815
	-1.33861	56.7443	1.05494	2.12448		-1.33839	56.5631	1.05516	1.94329		-1.33835	56.705	1.0552	2.08516
	-1.33528	56.7415	1.05827	2.12169		-1.33506	56.5593	1.05849	1.93943		-1.33502	56.7038	1.05853	2.08399
	-1.33195	56.739	1.0616	2.11916		-1.33173	56.5579	1.06182	1.93803		-1.33169	56.7047	1.06186	2.08487
	-1.32862	56.7378	1.06492	2.11796		-1.32841	56.5583	1.06514	1.93848		-1.32836	56.706	1.06519	2.08619
	-1.3253	56.7378	1.06825	2.11798		-1.32508	56.5593	1.06847	1.93952		-1.32504	56.707	1.06851	2.08714
	-1.32197	56.7386	1.07158	2.11882		-1.32175	56.5592	1.0718	1.93936		-1.32171	56.7085	1.07184	2.08864
	-1.31864	56.7376	1.07491	2.11779		-1.31842	56.5574	1.07513	1.93761		-1.31838	56.7105	1.07517	2.09071
	-1.31531	56.7352	1.07824	2.1154		-1.31509	56.5548	1.07846	1.93497		-1.31505	56.7113	1.0785	2.09143
	-1.31199	56.7327	1.08156	2.11288		-1.31177	56.5522	1.08178	1.9324		-1.31172	56.7091	1.08183	2.08926
	-1.30866	56.73	1.08489	2.11019		-1.30844	56.5503	1.08511	1.9305		-1.3084	56.7045	1.08515	2.08463
	-1.30533	56.7271	1.08822	2.10723		-1.30511	56.549	1.08844	1.92918		-1.30507	56.6986	1.08848	2.07878
	-1.302	56.7234	1.09155	2.10361		-1.30178	56.5481	1.09177	1.92825		-1.30174	56.692	1.09181	2.07219
	-1.29867	56.7195	1.09488	2.09969		-1.29845	56.5474	1.0951	1.92761		-1.29841	56.6846	1.09514	2.06473
	-1.29535	56.7157	1.0982	2.09585		-1.29512	56.5473	1.09843	1.92744		-1.29508	56.6769	1.09847	2.05705
	-1.29202	56.7117	1.10153	2.09187		-1.2918	56.5469	1.10175	1.92705		-1.29175	56.6716	1.10179	2.05179
	-1.28869	56.7075	1.10486	2.08771		-1.28847	56.5452	1.10508	1.92538		-1.28843	56.6726	1.10512	2.05272
	-1.28536	56.7032	1.10819	2.0834		-1.28514	56.5416	1.10841	1.92178		-1.2851	56.6795	1.10845	2.05967
	-1.28204	56.6985	1.11151	2.07867		-1.28181	56.5363	1.11174	1.9165		-1.28177	56.6891	1.11178	2.06926
	-1.27871	56.6935	1.11484	2.07366		-1.27848	56.5306	1.11507	1.91079		-1.27844	56.6989	1.11511	2.07905
	-1.27538	56.6894	1.11817	2.06953		-1.27516	56.5253	1.11839	1.90545		-1.27511	56.7072	1.11844	2.08736
	-1.27205	56.6854	1.1215	2.06557		-1.27183	56.5206	1.12172	1.90076		-1.27179	56.713	1.12176	2.09315
	-1.26872	56.6808	1.12483	2.06094		-1.2685	56.5167	1.12505	1.89689		-1.26846	56.7129	1.12509	2.09312
	-1.2654	56.6755	1.12815	2.05566		-1.26517	56.5137	1.12838	1.89388		-1.26513	56.7061	1.12842	2.08632
	-1.26207	56.6705	1.13148	2.05064		-1.26184	56.5117	1.13171	1.89189		-1.2618	56.696	1.13175	2.07621
	-1.25874	56.6667	1.13481	2.04684		-1.25852	56.5114	1.13503	1.89155		-1.25847	56.6849	1.13508	2.06509
	-1.25541	56.664	1.13814	2.04419		-1.25519	56.5127	1.13836	1.89283		-1.25515	56.6749	1.1384	2.05506
	-1.25208	56.6633	1.14147	2.04343		-1.25186	56.5144	1.14169	1.89461		-1.25182	56.6672	1.14173	2.04734
	-1.24876	56.6642	1.14479	2.0444		-1.24853	56.5157	1.14502	1.89583		-1.24849	56.6615	1.14506	2.04165
	-1.24543	56.6655	1.14812	2.04563		-1.2452	56.5158	1.14835	1.89602		-1.24516	56.6579	1.14839	2.03811
	-1.2421	56.6659	1.15145	2.04604		-1.24187	56.5153	1.15168	1.8955		-1.24183	56.6565	1.15172	2.03668
	-1.23877	56.6655	1.15478	2.04572		-1.23855	56.5146	1.155	1.89476		-1.2385	56.656	1.15504	2.03617
	-1.23544	56.6638	1.15811	2.04398		-1.23522	56.5133	1.15833	1.89348		-1.23518	56.6552	1.15837	2.0354
	-1.23212	56.6598	1.16143	2.04		-1.23189	56.5114	1.16166	1.89162		-1.23185	56.6536	1.1617	2.03374
	-1.22879	56.6546	1.16476	2.03475		-1.22856	56.5096	1.16499	1.88978		-1.22852	56.651	1.16503	2.03119
	-1.22546	56.6498	1.16809	2.03001		-1.22523	56.5099	1.16832	1.89012		-1.22519	56.6475	1.16836	2.02765
	-1.22213	56.6457	1.17142	2.02589		-1.22191	56.5142	1.17164	1.89439		-1.22186	56.6425	1.17169	2.02271
	-1.2188	56.6424	1.17474	2.02262		-1.21858	56.5202	1.17497	1.90033		-1.21854	56.637	1.17501	2.01717
	-1.21548	56.6405	1.17807	2.02063		-1.21525	56.5258	1.1783	1.90598		-1.21521	56.6321	1.17834	2.0123
	-1.21215	56.6404	1.1814	2.0206		-1.21192	56.5305	1.18163	1.91064		-1.21188	56.6286	1.18167	2.00875
	-1.20882	56.6411	1.18473	2.02126		-1.20859	56.5334	1.18496	1.91359		-1.20855	56.6266	1.185	2.00679
	-1.20549	56.6417	1.18806	2.02184		-1.20526	56.5335	1.18829	1.91367		-1.20522	56.6261	1.18833	2.00632
	-1.20216	56.642	1.19138	2.02218		-1.20194	56.5292	1.19161	1.90939		-1.20189	56.6275	1.19165	2.00764
	-1.19884	56.6422	1.19471	2.02238		-1.19861	56.5219	1.19494	1.90211		-1.19857	56.631	1.19498	2.01114
	-1.19551	56.6421	1.19804	2.0223		-1.19528	56.5139	1.19827	1.89406		-1.19524	56.6359	1.19831	2.01611
	-1.19218	56.6418	1.20137	2.02201		-1.19195	56.5057	1.2016	1.88583		-1.19191	56.6404	1.20164	2.02058
	-1.18885	56.6416	1.2047	2.02179		-1.18862	56.4986	1.20493	1.87878		-1.18858	56.6424	1.20497	2.02261
	-1.18553	56.642	1.20802	2.02218		-1.18529	56.4931	1.20825	1.87324		-1.18525	56.6417	1.20829	2.02191
	-1.1822	56.6439	1.21135	2.02403		-1.18197	56.4884	1.21158	1.86861		-1.18193	56.6388	1.21162	2.01892
	-1.17887	56.6458	1.21468	2.02596		-1.17864	56.4852	1.21491	1.86533		-1.1786	56.6337	1.21495	2.01389
	-1.17554	56.6467	1.21801	2.02686		-1.17531	56.4834	1.21824	1.86359		-1.17527	56.6262	1.21828	2.00639
	-1.17222	56.6459	1.22133	2.02602		-1.17198	56.4829	1.22157	1.86311		-1.17194	56.6178	1.22161	1.99802
	-1.16889	56.6428	1.22466	2.02298		-1.16865	56.4825	1.22489	1.86269		-1.16861	56.6112	1.22494	1.99136
	-1.16556	56.6382	1.22799	2.01833		-1.16533	56.481	1.22822	1.86114		-1.16529	56.6073	1.22826	1.98746
	-1.16223	56.6336	1.23132	2.01377		-1.162	56.4787	1.23155	1.85883		-1.16196	56.6053	1.23159	1.98545
	-1.1589	56.63	1.23465	2.0102		-1.15867	56.4762	1.23488	1.85639		-1.15863	56.6035	1.23492	1.98362
	-1.15558	56.6277	1.23797	2.00783		-1.15534	56.473	1.23821	1.85318		-1.1553	56.6012	1.23825	1.98138
	-1.15225	56.626	1.2413	2.00619		-1.15201	56.4685	1.24154	1.84871		-1.15197	56.5991	1.24158	1.97931
	-1.14892	56.6253	1.24463	2.00547		-1.14869	56.464	1.24486	1.84417		-1.14864	56.5973	1.2449	1.97744
	-1.14559	56.6254	1.24796	2.00552		-1.14536	56.4608	1.24819	1.84096		-1.14532	56.5948	1.24823	1.97493
	-1.14226	56.6245	1.25129	2.00468		-1.14203	56.459	1.25152	1.83913		-1.14199	56.5914	1.25156	1.97161
	-1.13894	56.6225	1.25461	2.0027		-1.1387	56.4575	1.25485	1.83771		-1.13866	56.588	1.25489	1.96815
	-1.13561	56.62	1.25794	2.00021		-1.13537	56.4562	1.25818	1.83634		-1.13533	56.5856	1.25822	1.96579
	-1.13228	56.6174	1.26127	1.99754		-1.13204	56.4551	1.2615	1.83525		-1.132	56.5844	1.26155	1.9646
	-1.12895	56.6139	1.2646	1.99411		-1.12872	56.454	1.26483	1.83422		-1.12868	56.5835	1.26487	1.96363
	-1.12562	56.6097	1.26793	1.98985		-1.12539	56.4525	1.26816	1.83265		-1.12535	56.5826	1.2682	1.96274
	-1.1223	56.6052	1.27125	1.98542		-1.12206	56.4502	1.27149	1.8304		-1.12202	56.5823	1.27153	1.96251
	-1.11897	56.6005	1.27458	1.9807		-1.11873	56.4476	1.27482	1.82779		-1.11869	56.583	1.27486	1.96315
	-1.11564	56.5959	1.27791	1.97604		-1.1154	56.445	1.27814	1.82513		-1.11536	56.5837	1.27819	1.96383
	-1.11231	56.5925	1.28124	1.97268		-1.11208	56.4424	1.28147	1.82257		-1.11204	56.584	1.28151	1.96422
	-1.10899	56.592	1.28456	1.97214		-1.10875	56.4406	1.2848	1.82081		-1.10871	56.5849	1.28484	1.96512
	-1.10566	56.5938	1.28789	1.974		-1.10542	56.4405	1.28813	1.82068		-1.10538	56.587	1.28817	1.96719
	-1.10233	56.5968	1.29122	1.97696		-1.10209	56.4416	1.29146	1.82177		-1.10205	56.5897	1.2915	1.96984
	-1.099	56.6	1.29455	1.98017		-1.09876	56.4427	1.29479	1.82285		-1.09872	56.5925	1.29483	1.97263
	-1.09567	56.6038	1.29788	1.98397		-1.09544	56.4429	1.29811	1.82308		-1.09539	56.5956	1.29815	1.97576
	-1.09234	56.6066	1.3012	1.98676		-1.09211	56.4425	1.30144	1.82263		-1.09207	56.5979	1.30148	1.9781
	-1.08902	56.6065	1.30453	1.98668		-1.08878	56.4412	1.30477	1.82139		-1.08874	56.5984	1.30481	1.97853
	-1.08569	56.6044	1.30786	1.9846		-1.08545	56.4387	1.3081	1.81891		-1.08541	56.5972	1.30814	1.97739
	-1.08236	56.6018	1.31119	1.982		-1.08212	56.4359	1.31143	1.81607		-1.08208	56.5953	1.31147	1.97548
	-1.07903	56.5993	1.31452	1.97945		-1.07879	56.4337	1.31475	1.81391		-1.07875	56.5918	1.3148	1.97197
	-1.07571	56.5971	1.31784	1.97729		-1.07547	56.4329	1.31808	1.81308		-1.07543	56.5868	1.31812	1.967
	-1.07238	56.5956	1.32117	1.97577		-1.07214	56.4335	1.32141	1.81365		-1.0721	56.5818	1.32145	1.96198
	-1.06905	56.595	1.3245	1.97517		-1.06881	56.4345	1.32474	1.81467		-1.06877	56.5779	1.32478	1.95805
	-1.06572	56.5944	1.32783	1.97455		-1.06548	56.4357	1.32807	1.81583		-1.06544	56.574	1.32811	1.95413
	-1.06239	56.5933	1.33116	1.97351		-1.06215	56.437	1.3314	1.81721		-1.06211	56.5696	1.33144	1.94974
	-1.05907	56.5926	1.33448	1.97276		-1.05883	56.4398	1.33472	1.81994		-1.05879	56.5659	1.33476	1.94611
	-1.05574	56.5907	1.33781	1.97091		-1.0555	56.4449	1.33805	1.82507		-1.05546	56.5628	1.33809	1.943
	-1.05241	56.5868	1.34114	1.96697		-1.05217	56.4502	1.34138	1.83042		-1.05213	56.5597	1.34142	1.9399
	-1.04908	56.5818	1.34447	1.96196		-1.04884	56.4542	1.34471	1.83437		-1.0488	56.5569	1.34475	1.93711
	-1.04575	56.577	1.34779	1.95714		-1.04551	56.457	1.34804	1.83718		-1.04547	56.5558	1.34808	1.93595
	-1.04243	56.5714	1.35112	1.95157		-1.04219	56.4586	1.35136	1.83876		-1.04215	56.5561	1.3514	1.93631
	-1.0391	56.565	1.35445	1.94521		-1.03886	56.4578	1.35469	1.83793		-1.03882	56.5564	1.35473	1.93662
	-1.03577	56.5593	1.35778	1.93947		-1.03553	56.4537	1.35802	1.83384		-1.03549	56.5563	1.35806	1.93642
	-1.03244	56.5554	1.36111	1.93557		-1.0322	56.4476	1.36135	1.8278		-1.03216	56.5556	1.36139	1.93582
	-1.02912	56.5527	1.36443	1.9329		-1.02887	56.4422	1.36468	1.82233		-1.02883	56.5552	1.36472	1.93537
	-1.02579	56.5508	1.36776	1.93095		-1.02554	56.4383	1.368	1.81846		-1.0255	56.5553	1.36805	1.93544
	-1.02246	56.5508	1.37109	1.93097		-1.02222	56.4359	1.37133	1.81606		-1.02218	56.5558	1.37137	1.93597
	-1.01913	56.5522	1.37442	1.93237		-1.01889	56.435	1.37466	1.81514		-1.01885	56.5564	1.3747	1.9366
	-1.0158	56.5531	1.37775	1.93326		-1.01556	56.4348	1.37799	1.81496		-1.01552	56.5566	1.37803	1.93682
	-1.01248	56.554	1.38107	1.93421		-1.01223	56.4347	1.38132	1.81491		-1.01219	56.5563	1.38136	1.93643
	-1.00915	56.5556	1.3844	1.93581		-1.0089	56.4346	1.38465	1.81476		-1.00886	56.555	1.38469	1.93513
	-1.00582	56.5572	1.38773	1.93733		-1.00558	56.4336	1.38797	1.81379		-1.00554	56.5524	1.38801	1.93255
	-1.00249	56.5572	1.39106	1.93741		-1.00225	56.4313	1.3913	1.81145		-1.00221	56.5481	1.39134	1.92827
	-0.999164	56.5568	1.39439	1.93696		-0.99892	56.4276	1.39463	1.80775		-0.998879	56.5426	1.39467	1.92281
	-0.995836	56.5558	1.39771	1.93595		-0.995592	56.423	1.39796	1.80313		-0.995551	56.5375	1.398	1.91765
	-0.992509	56.5542	1.40104	1.9344		-0.992263	56.4177	1.40129	1.79787		-0.992223	56.5329	1.40133	1.91308
	-0.989181	56.5522	1.40437	1.93234		-0.988935	56.4123	1.40461	1.79246		-0.988895	56.5289	1.40465	1.90905
	-0.985853	56.5509	1.4077	1.93106		-0.985607	56.4074	1.40794	1.78757		-0.985566	56.5257	1.40798	1.90586
	-0.982525	56.5501	1.41102	1.93024		-0.982279	56.4039	1.41127	1.78405		-0.982238	56.5233	1.41131	1.90346
	-0.979197	56.549	1.41435	1.92915		-0.978951	56.402	1.4146	1.78215		-0.97891	56.5222	1.41464	1.90233
	-0.975869	56.5476	1.41768	1.92779		-0.975623	56.4014	1.41793	1.78157		-0.975582	56.5226	1.41797	1.90279
	-0.972541	56.5462	1.42101	1.9264		-0.972295	56.4017	1.42125	1.78184		-0.972254	56.5251	1.4213	1.90522
	-0.969213	56.5439	1.42434	1.92403		-0.968966	56.4023	1.42458	1.78252		-0.968926	56.5292	1.42462	1.90938
	-0.965886	56.5404	1.42766	1.92058		-0.965638	56.4031	1.42791	1.78325		-0.965598	56.5333	1.42795	1.91351
	-0.962558	56.5356	1.43099	1.91578		-0.96231	56.4031	1.43124	1.78332		-0.96227	56.5359	1.43128	1.91607
	-0.95923	56.5304	1.43432	1.91055		-0.958982	56.402	1.43457	1.78222		-0.958941	56.5365	1.43461	1.91672
	-0.955902	56.5252	1.43765	1.90534		-0.955654	56.3998	1.4379	1.77995		-0.955613	56.5357	1.43794	1.91587
	-0.952574	56.5207	1.44098	1.9009		-0.952326	56.3968	1.44122	1.77696		-0.952285	56.5338	1.44126	1.91396
	-0.949246	56.517	1.4443	1.89721		-0.948998	56.3944	1.44455	1.7746		-0.948957	56.531	1.44459	1.91117
	-0.945918	56.5144	1.44763	1.89455		-0.945669	56.3936	1.44788	1.77374		-0.945629	56.5286	1.44792	1.90875
	-0.94259	56.5148	1.45096	1.895		-0.942341	56.3943	1.45121	1.77449		-0.942301	56.5278	1.45125	1.90795
	-0.939262	56.5179	1.45429	1.89803		-0.939013	56.3956	1.45454	1.77581		-0.938973	56.5288	1.45458	1.90899
	-0.935934	56.5218	1.45762	1.90193		-0.935685	56.3967	1.45786	1.77684		-0.935644	56.5312	1.45791	1.91135
	-0.932607	56.5253	1.46094	1.90551		-0.932357	56.3972	1.46119	1.7774		-0.932316	56.5336	1.46123	1.91376
	-0.929279	56.5283	1.46427	1.90843		-0.929029	56.3972	1.46452	1.77738		-0.928988	56.5352	1.46456	1.91541
	-0.925951	56.5305	1.4676	1.91065		-0.925701	56.3961	1.46785	1.77628		-0.92566	56.5356	1.46789	1.91573
	-0.922623	56.5313	1.47093	1.91151		-0.922372	56.3938	1.47118	1.77397		-0.922332	56.5348	1.47122	1.91501
	-0.919295	56.5299	1.47425	1.91008		-0.919044	56.3911	1.47451	1.77129		-0.919004	56.5338	1.47454	1.91396
	-0.915967	56.5275	1.47758	1.90769		-0.915716	56.3889	1.47783	1.76906		-0.915676	56.5327	1.47787	1.91287
	-0.912639	56.5256	1.48091	1.90582		-0.912388	56.3877	1.48116	1.76784		-0.912347	56.5317	1.4812	1.9119
	-0.909311	56.5243	1.48424	1.90448		-0.90906	56.3875	1.48449	1.76767		-0.909019	56.5304	1.48453	1.91057
	-0.905983	56.5231	1.48757	1.90323		-0.905732	56.3889	1.48782	1.76906		-0.905691	56.5289	1.48786	1.90904
	-0.902656	56.5206	1.49089	1.90078		-0.902404	56.3915	1.49115	1.77168		-0.902363	56.5267	1.49119	1.90691
	-0.899328	56.5171	1.49422	1.89727		-0.899076	56.3943	1.49447	1.77449		-0.899035	56.5232	1.49451	1.90341
	-0.896	56.5128	1.49755	1.89297		-0.895747	56.3967	1.4978	1.77691		-0.895707	56.5181	1.49784	1.89831
	-0.892672	56.5082	1.50088	1.88834		-0.892419	56.3985	1.50113	1.77868		-0.892379	56.512	1.50117	1.89216
	-0.889344	56.505	1.50421	1.88516		-0.889091	56.3997	1.50446	1.77992		-0.88905	56.5066	1.5045	1.88679
	-0.886016	56.503	1.50753	1.88321		-0.885763	56.3999	1.50779	1.78008		-0.885722	56.5038	1.50783	1.88396
	-0.882688	56.5017	1.51086	1.88183		-0.882435	56.3983	1.51111	1.77847		-0.882394	56.5034	1.51116	1.88359
	-0.87936	56.501	1.51419	1.88114		-0.879107	56.3962	1.51444	1.77636		-0.879066	56.5041	1.51448	1.8843
	-0.876032	56.502	1.51752	1.88217		-0.875779	56.3955	1.51777	1.77569		-0.875738	56.5046	1.51781	1.88475
	-0.872705	56.504	1.52084	1.88414		-0.87245	56.3975	1.5211	1.77768		-0.87241	56.5048	1.52114	1.88498
	-0.869377	56.5058	1.52417	1.88593		-0.869122	56.4008	1.52443	1.78093		-0.869082	56.5049	1.52447	1.88503
	-0.866049	56.508	1.5275	1.88815		-0.865794	56.4032	1.52776	1.78336		-0.865754	56.5047	1.5278	1.88488
	-0.862721	56.5105	1.53083	1.89066		-0.862466	56.4047	1.53108	1.78483		-0.862425	56.5045	1.53112	1.88468
	-0.859393	56.5141	1.53416	1.89429		-0.859138	56.4057	1.53441	1.78583		-0.859097	56.5047	1.53445	1.88483
	-0.856065	56.5181	1.53748	1.89825		-0.85581	56.4055	1.53774	1.78569		-0.855769	56.5055	1.53778	1.8857
	-0.852737	56.5219	1.54081	1.9021		-0.852481	56.4024	1.54107	1.78258		-0.852441	56.5066	1.54111	1.88677
	-0.849409	56.525	1.54414	1.9052		-0.849153	56.3975	1.5444	1.77763		-0.849113	56.5071	1.54444	1.88728
	-0.846081	56.526	1.54747	1.9062		-0.845825	56.3927	1.54772	1.77288		-0.845785	56.5068	1.54776	1.88692
	-0.842754	56.5276	1.5508	1.90774		-0.842497	56.389	1.55105	1.76914		-0.842457	56.5047	1.55109	1.88491
	-0.839426	56.5303	1.55412	1.91042		-0.839169	56.3856	1.55438	1.76576		-0.839128	56.5015	1.55442	1.88166
	-0.836098	56.5305	1.55745	1.91069		-0.835841	56.3814	1.55771	1.7616		-0.8358	56.4986	1.55775	1.87875
	-0.83277	56.5287	1.56078	1.90884		-0.832513	56.377	1.56104	1.75713		-0.832472	56.4964	1.56108	1.87662
	-0.829442	56.5261	1.56411	1.90623		-0.829185	56.3726	1.56436	1.75274		-0.829144	56.495	1.56441	1.87516
	-0.826114	56.5237	1.56744	1.90384		-0.825856	56.3681	1.56769	1.7483		-0.825816	56.4935	1.56773	1.87362
	-0.822786	56.5202	1.57076	1.9004		-0.822528	56.3639	1.57102	1.7441		-0.822488	56.4918	1.57106	1.87201
	-0.819458	56.514	1.57409	1.89421		-0.8192	56.3601	1.57435	1.74027		-0.81916	56.4901	1.57439	1.87027
	-0.816131	56.5083	1.57742	1.88848		-0.815872	56.3577	1.57768	1.73785		-0.815831	56.4877	1.57772	1.86791
	-0.812803	56.5046	1.58075	1.88477		-0.812544	56.3575	1.58101	1.73771		-0.812503	56.4852	1.58105	1.86536
	-0.809475	56.5026	1.58407	1.88273		-0.809216	56.3591	1.58433	1.73932		-0.809175	56.4829	1.58437	1.86312
	-0.806147	56.5017	1.5874	1.88184		-0.805888	56.3619	1.58766	1.74203		-0.805847	56.481	1.5877	1.86116
	-0.802819	56.501	1.59073	1.88113		-0.802559	56.3647	1.59099	1.74491		-0.802519	56.4799	1.59103	1.86005
	-0.799491	56.4997	1.59406	1.8799		-0.799231	56.3675	1.59432	1.74764		-0.799191	56.4798	1.59436	1.86002
	-0.796163	56.4974	1.59739	1.87753		-0.795903	56.3693	1.59765	1.74949		-0.795863	56.4806	1.59769	1.86076
	-0.792835	56.4945	1.60071	1.87463		-0.792575	56.3693	1.60097	1.74952		-0.792534	56.4815	1.60102	1.86163
	-0.789507	56.4914	1.60404	1.87153		-0.789247	56.3676	1.6043	1.7478		-0.789206	56.4823	1.60434	1.86247
	-0.78618	56.4888	1.60737	1.86895		-0.785919	56.3646	1.60763	1.74479		-0.785878	56.4832	1.60767	1.8634
	-0.782852	56.4868	1.6107	1.86699		-0.782591	56.3613	1.61096	1.74144		-0.78255	56.4837	1.611	1.86389
	-0.779524	56.4858	1.61403	1.86595		-0.779262	56.3576	1.61429	1.73773		-0.779222	56.4838	1.61433	1.864
	-0.776196	56.4853	1.61735	1.86546		-0.775934	56.354	1.61762	1.7342		-0.775894	56.4836	1.61766	1.86377
	-0.772868	56.4854	1.62068	1.86554		-0.772606	56.3515	1.62094	1.73163		-0.772566	56.4827	1.62098	1.86285
	-0.76954	56.4854	1.62401	1.86555		-0.769278	56.3494	1.62427	1.7296		-0.769238	56.4808	1.62431	1.86102
	-0.766212	56.4838	1.62734	1.86396		-0.76595	56.3478	1.6276	1.72794		-0.765909	56.4788	1.62764	1.85898
	-0.762884	56.4817	1.63067	1.86183		-0.762622	56.3469	1.63093	1.72707		-0.762581	56.4772	1.63097	1.85737
	-0.759556	56.4802	1.63399	1.86038		-0.759294	56.347	1.63426	1.72713		-0.759253	56.4754	1.6343	1.85553
	-0.756229	56.479	1.63732	1.85917		-0.755965	56.3483	1.63758	1.72848		-0.755925	56.4728	1.63762	1.85293
	-0.752901	56.4774	1.64065	1.85761		-0.752637	56.3502	1.64091	1.73038		-0.752597	56.4705	1.64095	1.85067
	-0.749573	56.4752	1.64398	1.85532		-0.749309	56.3521	1.64424	1.73226		-0.749269	56.4694	1.64428	1.8496
	-0.746245	56.472	1.6473	1.85219		-0.745981	56.3537	1.64757	1.73391		-0.745941	56.4688	1.64761	1.84892
	-0.742917	56.468	1.65063	1.84815		-0.742653	56.3549	1.6509	1.73506		-0.742612	56.468	1.65094	1.84819
	-0.739589	56.463	1.65396	1.84321		-0.739325	56.3549	1.65422	1.73508		-0.739284	56.4673	1.65427	1.84751
	-0.736261	56.4587	1.65729	1.83883		-0.735997	56.3542	1.65755	1.73435		-0.735956	56.4675	1.65759	1.84767
	-0.732933	56.4555	1.66062	1.83568		-0.732669	56.3529	1.66088	1.73305		-0.732628	56.4681	1.66092	1.84825
	-0.729605	56.4531	1.66394	1.83323		-0.72934	56.3515	1.66421	1.73169		-0.7293	56.4691	1.66425	1.84925
	-0.726278	56.4513	1.66727	1.83152		-0.726012	56.3503	1.66754	1.73046		-0.725972	56.4711	1.66758	1.85127
	-0.72295	56.4507	1.6706	1.83085		-0.722684	56.3488	1.67087	1.72897		-0.722644	56.4753	1.67091	1.85545
	-0.719622	56.4512	1.67393	1.83135		-0.719356	56.3478	1.67419	1.72798		-0.719316	56.4828	1.67423	1.86299
	-0.716294	56.4532	1.67726	1.83342		-0.716028	56.3481	1.67752	1.72825		-0.715987	56.4909	1.67756	1.87107
	-0.712966	56.456	1.68058	1.83618		-0.7127	56.3487	1.68085	1.72884		-0.712659	56.4979	1.68089	1.87808
	-0.709638	56.4589	1.68391	1.83905		-0.709372	56.3487	1.68418	1.72883		-0.709331	56.5027	1.68422	1.88285
	-0.70631	56.4617	1.68724	1.84184		-0.706043	56.3483	1.68751	1.72849		-0.706003	56.5052	1.68755	1.88535
	-0.702982	56.4643	1.69057	1.84448		-0.702715	56.3478	1.69083	1.72798		-0.702675	56.5046	1.69087	1.88473
	-0.699654	56.4666	1.6939	1.84677		-0.699387	56.3468	1.69416	1.72695		-0.699347	56.4995	1.6942	1.87967
	-0.696327	56.4671	1.69722	1.84726		-0.696059	56.3447	1.69749	1.72487		-0.696019	56.4918	1.69753	1.872
	-0.692999	56.4652	1.70055	1.84539		-0.692731	56.3418	1.70082	1.72196		-0.69269	56.4845	1.70086	1.86469
	-0.689671	56.4619	1.70388	1.84211		-0.689403	56.3388	1.70415	1.71895		-0.689362	56.479	1.70419	1.85922
	-0.686343	56.4592	1.70721	1.83937		-0.686075	56.3362	1.70747	1.71634		-0.686034	56.475	1.70752	1.85513
	-0.683015	56.4579	1.71053	1.83803		-0.682746	56.3344	1.7108	1.71452		-0.682706	56.4724	1.71084	1.85261
	-0.679687	56.4571	1.71386	1.83723		-0.679418	56.3329	1.71413	1.71311		-0.679378	56.4709	1.71417	1.85107
	-0.676359	56.457	1.71719	1.83722		-0.67609	56.331	1.71746	1.71121		-0.67605	56.4699	1.7175	1.85007
	-0.673031	56.458	1.72052	1.83813		-0.672762	56.3291	1.72079	1.70922		-0.672722	56.4693	1.72083	1.84949
	-0.669703	56.4591	1.72385	1.83932		-0.669434	56.3277	1.72412	1.70782		-0.669393	56.4683	1.72416	1.84843
	-0.666376	56.4601	1.72717	1.84022		-0.666106	56.3269	1.72744	1.7071		-0.666065	56.4665	1.72748	1.84669
	-0.663048	56.4597	1.7305	1.83984		-0.662778	56.3266	1.73077	1.70676		-0.662737	56.4639	1.73081	1.8441
	-0.65972	56.4581	1.73383	1.83823		-0.659449	56.3285	1.7341	1.70871		-0.659409	56.4606	1.73414	1.84074
	-0.656392	56.4557	1.73716	1.83587		-0.656121	56.3333	1.73743	1.7135		-0.656081	56.4573	1.73747	1.83747
	-0.653064	56.4526	1.74049	1.83281		-0.652793	56.3396	1.74076	1.71979		-0.652753	56.4539	1.7408	1.83403
	-0.649736	56.4497	1.74381	1.8299		-0.649465	56.3462	1.74408	1.72636		-0.649425	56.4504	1.74412	1.83055
	-0.646408	56.4476	1.74714	1.82774		-0.646137	56.3514	1.74741	1.73155		-0.646096	56.447	1.74745	1.82719
	-0.64308	56.4465	1.75047	1.8267		-0.642809	56.3553	1.75074	1.7355		-0.642768	56.444	1.75078	1.82421
	-0.639753	56.4473	1.7538	1.82749		-0.639481	56.3568	1.75407	1.73698		-0.63944	56.4418	1.75411	1.82202
	-0.636425	56.4502	1.75712	1.83036		-0.636153	56.355	1.7574	1.73513		-0.636112	56.4393	1.75744	1.81944
	-0.633097	56.4543	1.76045	1.83449		-0.632824	56.351	1.76073	1.7312		-0.632784	56.436	1.76077	1.81616
	-0.629769	56.4589	1.76378	1.83909		-0.629496	56.3463	1.76405	1.72652		-0.629456	56.4329	1.76409	1.81305
	-0.626441	56.4627	1.76711	1.84288		-0.626168	56.3427	1.76738	1.72284		-0.626128	56.4307	1.76742	1.81085
	-0.623113	56.4651	1.77044	1.84528		-0.62284	56.3407	1.77071	1.72083		-0.6228	56.4292	1.77075	1.8094
	-0.619785	56.465	1.77376	1.84513		-0.619512	56.3402	1.77404	1.72035		-0.619471	56.4275	1.77408	1.80764
	-0.616457	56.4618	1.77709	1.84201		-0.616184	56.3403	1.77737	1.72045		-0.616143	56.4255	1.77741	1.80571
	-0.613129	56.4566	1.78042	1.83675		-0.612855	56.3408	1.78069	1.72093		-0.612815	56.4245	1.78073	1.80465
	-0.609802	56.4514	1.78375	1.83156		-0.609527	56.3416	1.78402	1.72175		-0.609487	56.4238	1.78406	1.80401
	-0.606474	56.4468	1.78708	1.827		-0.606199	56.342	1.78735	1.72221		-0.606159	56.4233	1.78739	1.80346
	-0.603146	56.4436	1.7904	1.82375		-0.602871	56.3419	1.79068	1.72208		-0.602831	56.4235	1.79072	1.8037
	-0.599818	56.4414	1.79373	1.8216		-0.599543	56.3413	1.79401	1.72142		-0.599503	56.4255	1.79405	1.80571
	-0.59649	56.4401	1.79706	1.82023		-0.596215	56.3413	1.79733	1.72143		-0.596174	56.4288	1.79738	1.80896
	-0.593162	56.4393	1.80039	1.81947		-0.592887	56.3413	1.80066	1.72144		-0.592846	56.4325	1.8007	1.81265
	-0.589834	56.4385	1.80372	1.81869		-0.589558	56.34	1.80399	1.72021		-0.589518	56.4358	1.80403	1.81598
	-0.586506	56.4373	1.80704	1.81743		-0.58623	56.338	1.80732	1.71813		-0.58619	56.4381	1.80736	1.81832
	-0.583178	56.4352	1.81037	1.81538		-0.582902	56.3349	1.81065	1.71503		-0.582862	56.4386	1.81069	1.81877
	-0.579851	56.4341	1.8137	1.81424		-0.579574	56.33	1.81398	1.71014		-0.579534	56.4364	1.81402	1.81655
	-0.576523	56.4346	1.81703	1.81479		-0.576246	56.3228	1.8173	1.703		-0.576206	56.4323	1.81734	1.81247
	-0.573195	56.4363	1.82035	1.81647		-0.572918	56.3143	1.82063	1.69443		-0.572878	56.4276	1.82067	1.80772
	-0.569867	56.4382	1.82368	1.81842		-0.56959	56.3058	1.82396	1.68602		-0.569549	56.4237	1.824	1.80386
	-0.566539	56.4398	1.82701	1.82		-0.566262	56.2991	1.82729	1.67927		-0.566221	56.4208	1.82733	1.80093
	-0.563211	56.441	1.83034	1.82116		-0.562933	56.2937	1.83062	1.67391		-0.562893	56.419	1.83066	1.79921
	-0.559883	56.4409	1.83367	1.82106		-0.559605	56.29	1.83394	1.6702		-0.559565	56.4184	1.83398	1.79854
	-0.556555	56.439	1.83699	1.8192		-0.556277	56.2882	1.83727	1.66837		-0.556237	56.4183	1.83731	1.79851
	-0.553227	56.436	1.84032	1.8162		-0.552949	56.2885	1.8406	1.66871		-0.552909	56.4188	1.84064	1.79892
	-0.5499	56.4328	1.84365	1.81295		-0.549621	56.2907	1.84393	1.67091		-0.549581	56.4182	1.84397	1.79837
	-0.546572	56.4297	1.84698	1.80986		-0.546293	56.2929	1.84726	1.67307		-0.546252	56.4167	1.8473	1.79683
	-0.543244	56.4269	1.85031	1.80703		-0.542965	56.2942	1.85058	1.67438		-0.542924	56.4156	1.85063	1.79575
	-0.539916	56.424	1.85363	1.80421		-0.539636	56.2952	1.85391	1.67535		-0.539596	56.4156	1.85395	1.79573
	-0.536588	56.4221	1.85696	1.80226		-0.536308	56.2958	1.85724	1.67602		-0.536268	56.416	1.85728	1.79616
	-0.53326	56.4213	1.86029	1.80146		-0.53298	56.2959	1.86057	1.67612		-0.53294	56.4153	1.86061	1.79549
	-0.529932	56.4207	1.86362	1.80083		-0.529652	56.2958	1.8639	1.676		-0.529612	56.4142	1.86394	1.7944
	-0.526604	56.4195	1.86695	1.79963		-0.526324	56.2963	1.86723	1.67648		-0.526284	56.4141	1.86727	1.79431
	-0.523276	56.4178	1.87027	1.798		-0.522996	56.2986	1.87055	1.67881		-0.522955	56.414	1.87059	1.7942
	-0.519948	56.4162	1.8736	1.79635		-0.519668	56.3034	1.87388	1.68357		-0.519627	56.4131	1.87392	1.79329
	-0.516621	56.4141	1.87693	1.79425		-0.516339	56.3087	1.87721	1.68889		-0.516299	56.4122	1.87725	1.79237
	-0.513293	56.4116	1.88026	1.79179		-0.513011	56.3128	1.88054	1.69299		-0.512971	56.4121	1.88058	1.79227
	-0.509965	56.4092	1.88358	1.78936		-0.509683	56.3155	1.88387	1.69563		-0.509643	56.4126	1.88391	1.79274
	-0.506637	56.4074	1.88691	1.78761		-0.506355	56.3169	1.88719	1.69708		-0.506315	56.4123	1.88723	1.7925
	-0.503309	56.4065	1.89024	1.78671		-0.503027	56.3165	1.89052	1.69667		-0.502987	56.4111	1.89056	1.79125
	-0.499981	56.4068	1.89357	1.78702		-0.499699	56.3133	1.89385	1.69346		-0.499658	56.4091	1.89389	1.78926
	-0.496653	56.4088	1.8969	1.789		-0.496371	56.3087	1.89718	1.68889		-0.49633	56.4062	1.89722	1.78633
	-0.493325	56.4112	1.90022	1.79136		-0.493042	56.3048	1.90051	1.68496		-0.493002	56.4034	1.90055	1.7836
	-0.489998	56.4128	1.90355	1.79299		-0.489714	56.3014	1.90384	1.68153		-0.489674	56.4014	1.90388	1.78159
	-0.48667	56.4142	1.90688	1.79437		-0.486386	56.2981	1.90716	1.67828		-0.486346	56.4016	1.9072	1.78179
	-0.483342	56.4161	1.91021	1.79628		-0.483058	56.2953	1.91049	1.67549		-0.483018	56.4038	1.91053	1.78395
	-0.480014	56.4177	1.91354	1.79786		-0.47973	56.2932	1.91382	1.67335		-0.47969	56.4062	1.91386	1.78637
	-0.476686	56.4175	1.91686	1.79768		-0.476402	56.2919	1.91715	1.67207		-0.476362	56.4091	1.91719	1.78927
	-0.473358	56.4161	1.92019	1.79627		-0.473074	56.292	1.92048	1.67217		-0.473033	56.4116	1.92052	1.79177
	-0.47003	56.4145	1.92352	1.7947		-0.469746	56.2928	1.9238	1.67297		-0.469705	56.4132	1.92384	1.79342
	-0.466702	56.4126	1.92685	1.79275		-0.466417	56.2936	1.92713	1.67379		-0.466377	56.4134	1.92717	1.79358
	-0.463374	56.4092	1.93018	1.78935		-0.463089	56.2946	1.93046	1.67475		-0.463049	56.412	1.9305	1.79216
	-0.460047	56.4055	1.9335	1.78565		-0.459761	56.2957	1.93379	1.67583		-0.459721	56.411	1.93383	1.79114
	-0.456719	56.4023	1.93683	1.78249		-0.456433	56.2963	1.93712	1.67646		-0.456393	56.4104	1.93716	1.79054
	-0.453391	56.3999	1.94016	1.78003		-0.453105	56.2951	1.94044	1.67523		-0.453065	56.4102	1.94048	1.79035
	-0.450063	56.3978	1.94349	1.778		-0.449777	56.292	1.94377	1.67218		-0.449736	56.4106	1.94381	1.79082
	-0.446735	56.3967	1.94681	1.77689		-0.446448	56.2886	1.9471	1.66877		-0.446408	56.412	1.94714	1.79222
	-0.443407	56.3973	1.95014	1.77743		-0.44312	56.2853	1.95043	1.66544		-0.44308	56.4126	1.95047	1.79282
	-0.440079	56.3988	1.95347	1.77899		-0.439792	56.283	1.95376	1.66313		-0.439752	56.4115	1.9538	1.79169
	-0.436751	56.4003	1.9568	1.78045		-0.436464	56.2821	1.95709	1.66224		-0.436424	56.4089	1.95713	1.78904
	-0.433424	56.4013	1.96013	1.78145		-0.433136	56.2819	1.96041	1.66205		-0.433096	56.4056	1.96045	1.78579
	-0.430096	56.4018	1.96345	1.78195		-0.429808	56.2827	1.96374	1.66285		-0.429768	56.4016	1.96378	1.78175
	-0.426768	56.4016	1.96678	1.7818		-0.42648	56.2842	1.96707	1.66435		-0.42644	56.3968	1.96711	1.77694
	-0.42344	56.4007	1.97011	1.78086		-0.423151	56.2864	1.9704	1.66658		-0.423111	56.3927	1.97044	1.77282
	-0.420112	56.3989	1.97344	1.77909		-0.419823	56.2883	1.97373	1.66845		-0.419783	56.3904	1.97377	1.77056
	-0.416784	56.3968	1.97677	1.77698		-0.416495	56.2887	1.97705	1.66885		-0.416455	56.3896	1.97709	1.76975
	-0.413456	56.3948	1.98009	1.77497		-0.413167	56.2881	1.98038	1.66831		-0.413127	56.3894	1.98042	1.76955
	-0.410128	56.3929	1.98342	1.77311		-0.409839	56.2873	1.98371	1.66746		-0.409799	56.39	1.98375	1.77018
	-0.4068	56.3911	1.98675	1.77124		-0.406511	56.2865	1.98704	1.66672		-0.406471	56.3912	1.98708	1.77134
	-0.403472	56.389	1.99008	1.76915		-0.403183	56.2849	1.99037	1.66506		-0.403143	56.3924	1.99041	1.77255
	-0.400145	56.3869	1.9934	1.76703		-0.399855	56.2835	1.99369	1.66363		-0.399814	56.3927	1.99374	1.77289
	-0.396817	56.3852	1.99673	1.7654		-0.396526	56.2828	1.99702	1.66301		-0.396486	56.3925	1.99706	1.77271
	-0.393489	56.3839	2.00006	1.76407		-0.393198	56.2826	2.00035	1.66282		-0.393158	56.3924	2.00039	1.77259
	-0.390161	56.383	2.00339	1.76313		-0.38987	56.2823	2.00368	1.6625		-0.38983	56.3928	2.00372	1.773
	-0.386833	56.3826	2.00672	1.76275		-0.386542	56.2819	2.00701	1.66209		-0.386502	56.3935	2.00705	1.7737
	-0.383505	56.3829	2.01004	1.76304		-0.383214	56.2826	2.01033	1.66275		-0.383174	56.3948	2.01038	1.77502
	-0.380177	56.3841	2.01337	1.76424		-0.379886	56.2839	2.01366	1.66411		-0.379846	56.3962	2.0137	1.77634
	-0.376849	56.3855	2.0167	1.76564		-0.376558	56.287	2.01699	1.66716		-0.376518	56.3972	2.01703	1.7774
	-0.373522	56.3866	2.02003	1.76677		-0.37323	56.292	2.02032	1.67222		-0.373189	56.3986	2.02036	1.77873
	-0.370194	56.3869	2.02336	1.76709		-0.369901	56.2969	2.02365	1.67708		-0.369861	56.4009	2.02369	1.78109
	-0.366866	56.3867	2.02668	1.76686		-0.366573	56.3007	2.02698	1.68089		-0.366533	56.4031	2.02702	1.78325
	-0.363538	56.3861	2.03001	1.7663		-0.363245	56.3029	2.0303	1.68308		-0.363205	56.4053	2.03034	1.78545
	-0.36021	56.3844	2.03334	1.76462		-0.359917	56.3028	2.03363	1.68298		-0.359877	56.4073	2.03367	1.78747
	-0.356882	56.3815	2.03667	1.76168		-0.356589	56.299	2.03696	1.67918		-0.356549	56.4092	2.037	1.78934
	-0.353554	56.3783	2.04	1.75846		-0.353261	56.2921	2.04029	1.67225		-0.35322	56.4109	2.04033	1.79104
	-0.350226	56.3765	2.04332	1.75672		-0.349932	56.285	2.04362	1.66519		-0.349892	56.4107	2.04366	1.79086
	-0.346898	56.3782	2.04665	1.75841		-0.346604	56.2792	2.04695	1.65937		-0.346564	56.4095	2.04699	1.78963
	-0.34357	56.3825	2.04998	1.76266		-0.343276	56.2743	2.05027	1.65449		-0.343236	56.4068	2.05031	1.78692
	-0.340243	56.3878	2.05331	1.76801		-0.339948	56.2714	2.0536	1.65152		-0.339908	56.4024	2.05364	1.78259
	-0.336915	56.393	2.05663	1.77316		-0.33662	56.2714	2.05693	1.65159		-0.33658	56.3991	2.05697	1.77922
	-0.333587	56.3969	2.05996	1.77708		-0.333292	56.2726	2.06026	1.65276		-0.333252	56.3986	2.0603	1.77874
	-0.330259	56.3993	2.06329	1.77945		-0.329964	56.2742	2.06359	1.65433		-0.329924	56.3993	2.06363	1.77943
	-0.326931	56.3985	2.06662	1.77869		-0.326635	56.2757	2.06691	1.65586		-0.326595	56.3993	2.06695	1.77951
	-0.323603	56.3946	2.06995	1.77481		-0.323307	56.2773	2.07024	1.65746		-0.323267	56.3988	2.07028	1.77894
	-0.320275	56.3895	2.07327	1.76963		-0.319979	56.2782	2.07357	1.6584		-0.319939	56.3976	2.07361	1.77772
	-0.316947	56.3855	2.0766	1.76568		-0.316651	56.2763	2.0769	1.65651		-0.316611	56.395	2.07694	1.77515
	-0.31362	56.3839	2.07993	1.76408		-0.313323	56.2732	2.08023	1.65342		-0.313283	56.3896	2.08027	1.76979
	-0.310292	56.3835	2.08326	1.76371		-0.309995	56.2699	2.08355	1.65007		-0.309955	56.3832	2.08359	1.7634
	-0.306964	56.3827	2.08659	1.7629		-0.306667	56.2665	2.08688	1.64669		-0.306627	56.3783	2.08692	1.75848
	-0.303636	56.3815	2.08991	1.76167		-0.303339	56.2633	2.09021	1.64346		-0.303298	56.3747	2.09025	1.75484
	-0.300308	56.3805	2.09324	1.76065		-0.30001	56.2609	2.09354	1.64109		-0.29997	56.372	2.09358	1.75218
	-0.29698	56.3794	2.09657	1.75954		-0.296682	56.2599	2.09687	1.64008		-0.296642	56.3708	2.09691	1.75102
	-0.293652	56.3779	2.0999	1.75807		-0.293354	56.2602	2.1002	1.64034		-0.293314	56.371	2.10024	1.75121
	-0.290324	56.3766	2.10323	1.75674		-0.290026	56.2607	2.10352	1.64089		-0.289986	56.3716	2.10356	1.75179
	-0.286996	56.3759	2.10655	1.75607		-0.286698	56.2614	2.10685	1.64154		-0.286658	56.3713	2.10689	1.7515
	-0.283669	56.3757	2.10988	1.75592		-0.28337	56.2622	2.11018	1.64235		-0.28333	56.3697	2.11022	1.74988
	-0.280341	56.3753	2.11321	1.75545		-0.280041	56.2636	2.11351	1.64382		-0.280001	56.3676	2.11355	1.74777
	-0.277013	56.3741	2.11654	1.75424		-0.276713	56.2656	2.11684	1.64582		-0.276673	56.3659	2.11688	1.74607
	-0.273685	56.3722	2.11986	1.75238		-0.273385	56.2677	2.12016	1.64787		-0.273345	56.364	2.1202	1.74421
	-0.270357	56.3705	2.12319	1.75068		-0.270057	56.27	2.12349	1.6502		-0.270017	56.3624	2.12353	1.74258
	-0.267029	56.3717	2.12652	1.75184		-0.266729	56.273	2.12682	1.65321		-0.266689	56.3613	2.12686	1.7415
	-0.263701	56.3761	2.12985	1.75624		-0.263401	56.2767	2.13015	1.65687		-0.263361	56.3614	2.13019	1.74157
	-0.260373	56.3815	2.13318	1.76167		-0.260073	56.2792	2.13348	1.65935		-0.260033	56.3625	2.13352	1.74266
	-0.257046	56.3865	2.1365	1.76669		-0.256745	56.2798	2.1368	1.65995		-0.256705	56.3671	2.13684	1.74723
	-0.253717	56.3906	2.13983	1.77081		-0.253416	56.2797	2.14013	1.6599		-0.253376	56.3799	2.14017	1.76003
	-0.25039	56.3939	2.14316	1.77412		-0.250088	56.2797	2.14346	1.65988		-0.250048	56.3942	2.1435	1.77433
	-0.247062	56.3947	2.14649	1.77492		-0.24676	56.2799	2.14679	1.66004		-0.24672	56.4065	2.14683	1.78668
	-0.243734	56.392	2.14982	1.77222		-0.243432	56.2797	2.15012	1.65986		-0.243392	56.4157	2.15016	1.79584
	-0.240406	56.3876	2.15314	1.76774		-0.240104	56.2798	2.15345	1.65999		-0.240064	56.4228	2.15349	1.80295
	-0.237078	56.3835	2.15647	1.7637		-0.236776	56.2806	2.15677	1.66079		-0.236736	56.4274	2.15681	1.80756
	-0.23375	56.3804	2.1598	1.76054		-0.233448	56.282	2.1601	1.66221		-0.233407	56.4235	2.16014	1.80363
	-0.230422	56.3776	2.16313	1.75778		-0.230119	56.2826	2.16343	1.6628		-0.230079	56.4148	2.16347	1.795
	-0.227094	56.3748	2.16646	1.75502		-0.226791	56.2824	2.16676	1.66256		-0.226751	56.4062	2.1668	1.7864
	-0.223767	56.3723	2.16978	1.75245		-0.223463	56.2817	2.17009	1.66186		-0.223423	56.3987	2.17013	1.77887
	-0.220439	56.3702	2.17311	1.75035		-0.220135	56.2803	2.17341	1.66045		-0.220095	56.3921	2.17345	1.77223
	-0.217111	56.3689	2.17644	1.74912		-0.216807	56.2788	2.17674	1.65899		-0.216767	56.3855	2.17678	1.76568
	-0.213783	56.3687	2.17977	1.7489		-0.213479	56.2775	2.18007	1.65772		-0.213439	56.3789	2.18011	1.75905
	-0.210455	56.3695	2.18309	1.74971		-0.21015	56.2768	2.1834	1.65695		-0.210111	56.3724	2.18344	1.75259
	-0.207127	56.3709	2.18642	1.75104		-0.206822	56.2763	2.18673	1.65646		-0.206783	56.3677	2.18677	1.74785
	-0.203799	56.3719	2.18975	1.75207		-0.203494	56.2755	2.19006	1.65565		-0.203454	56.3684	2.1901	1.7486
	-0.200471	56.3729	2.19308	1.75305		-0.200166	56.2746	2.19338	1.65476		-0.200126	56.3736	2.19342	1.75373
	-0.197144	56.3741	2.1964	1.75424		-0.196838	56.2737	2.19671	1.65392		-0.196798	56.3804	2.19675	1.76053
	-0.193815	56.3748	2.19973	1.75499		-0.19351	56.2727	2.20004	1.65286		-0.19347	56.3866	2.20008	1.76675
	-0.190488	56.3741	2.20306	1.75423		-0.190182	56.2706	2.20337	1.6508		-0.190142	56.3918	2.20341	1.77197
	-0.18716	56.3716	2.20639	1.75175		-0.186854	56.2674	2.2067	1.6476		-0.186814	56.396	2.20674	1.77615
	-0.183832	56.3687	2.20972	1.74884		-0.183526	56.2643	2.21002	1.64443		-0.183486	56.3965	2.21006	1.77663
	-0.180504	56.3665	2.21305	1.74669		-0.180197	56.2628	2.21335	1.64296		-0.180157	56.393	2.21339	1.77318
	-0.177176	56.3647	2.21637	1.74489		-0.176869	56.2623	2.21668	1.64251		-0.176829	56.3881	2.21672	1.7683
	-0.173848	56.363	2.2197	1.74314		-0.173541	56.2616	2.22001	1.64176		-0.173501	56.3833	2.22005	1.76344
	-0.17052	56.3622	2.22303	1.74234		-0.170213	56.2604	2.22334	1.64056		-0.170173	56.3793	2.22338	1.75943
	-0.167192	56.3627	2.22636	1.74284		-0.166885	56.2601	2.22666	1.64029		-0.166845	56.3757	2.2267	1.7559
	-0.163865	56.3639	2.22968	1.74411		-0.163557	56.2603	2.22999	1.64044		-0.163517	56.3724	2.23003	1.75261
	-0.160537	56.3644	2.23301	1.74461		-0.160228	56.2595	2.23332	1.63971		-0.160189	56.37	2.23336	1.7502
	-0.157209	56.3636	2.23634	1.74378		-0.1569	56.2576	2.23665	1.6378		-0.15686	56.3686	2.23669	1.74874
	-0.153881	56.3619	2.23967	1.74207		-0.153572	56.2555	2.23998	1.63567		-0.153532	56.3683	2.24002	1.74845
	-0.150553	56.3594	2.243	1.73956		-0.150244	56.2548	2.24331	1.63494		-0.150204	56.3686	2.24335	1.74877
	-0.147225	56.3569	2.24632	1.73709		-0.146916	56.2548	2.24663	1.63497		-0.146876	56.3695	2.24667	1.74964
	-0.143897	56.3557	2.24965	1.73585		-0.143588	56.2544	2.24996	1.63458		-0.143548	56.3708	2.25	1.75096
	-0.140569	56.3559	2.25298	1.73603		-0.14026	56.2537	2.25329	1.63384		-0.14022	56.3717	2.25333	1.75187
	-0.137241	56.3566	2.25631	1.7368		-0.136931	56.2529	2.25662	1.63307		-0.136892	56.372	2.25666	1.75213
	-0.133914	56.357	2.25964	1.73717		-0.133603	56.2518	2.25995	1.63199		-0.133564	56.3719	2.25999	1.75207
	-0.130586	56.357	2.26296	1.73718		-0.130275	56.2503	2.26327	1.63048		-0.130235	56.3722	2.26331	1.75237
	-0.127258	56.3569	2.26629	1.73703		-0.126947	56.2486	2.2666	1.62875		-0.126907	56.3726	2.26664	1.75278
	-0.12393	56.3559	2.26962	1.73603		-0.123619	56.2477	2.26993	1.62791		-0.123579	56.3725	2.26997	1.75263
	-0.120602	56.3536	2.27295	1.73374		-0.120291	56.2484	2.27326	1.62857		-0.120251	56.3716	2.2733	1.7518
	-0.117274	56.3507	2.27628	1.73091		-0.116963	56.2495	2.27659	1.62964		-0.116923	56.3705	2.27663	1.75065
	-0.113946	56.3485	2.2796	1.72866		-0.113635	56.2509	2.27991	1.63106		-0.113595	56.3687	2.27995	1.74886
	-0.110618	56.347	2.28293	1.72714		-0.110307	56.2541	2.28324	1.63422		-0.110266	56.3664	2.28328	1.74659
	-0.107291	56.3456	2.28626	1.72578		-0.106978	56.2581	2.28657	1.63832		-0.106938	56.3638	2.28661	1.74396
	-0.103963	56.344	2.28959	1.72413		-0.10365	56.2611	2.2899	1.6413		-0.10361	56.3618	2.28994	1.74198
	-0.100635	56.3425	2.29291	1.72271		-0.100322	56.2629	2.29323	1.6431		-0.100282	56.3613	2.29327	1.74149
	-0.097307	56.342	2.29624	1.72214		-0.096994	56.2641	2.29656	1.64426		-0.096954	56.3614	2.29659	1.74159
	-0.093979	56.3423	2.29957	1.7225		-0.093666	56.2649	2.29988	1.64508		-0.093626	56.3618	2.29992	1.74199
	-0.090651	56.3435	2.3029	1.72367		-0.090338	56.2635	2.30321	1.64367		-0.090298	56.3625	2.30325	1.74267
	-0.087323	56.345	2.30623	1.72516		-0.087009	56.2599	2.30654	1.64003		-0.08697	56.3634	2.30658	1.74353
	-0.083995	56.3466	2.30955	1.72678		-0.083681	56.2559	2.30987	1.63609		-0.083642	56.3633	2.30991	1.7435
	-0.080667	56.3485	2.31288	1.72866		-0.080353	56.2529	2.3132	1.63303		-0.080313	56.3615	2.31324	1.7417
	-0.077339	56.3509	2.31621	1.73111		-0.077025	56.2502	2.31652	1.63039		-0.076985	56.3596	2.31656	1.73975
	-0.074012	56.3529	2.31954	1.7331		-0.073697	56.2486	2.31985	1.62876		-0.073657	56.3581	2.31989	1.73829
	-0.070684	56.3532	2.32287	1.73338		-0.070369	56.2493	2.32318	1.62947		-0.070329	56.3571	2.32322	1.73723
	-0.067356	56.3525	2.32619	1.73264		-0.067041	56.2513	2.32651	1.63147		-0.067001	56.3565	2.32655	1.7367
	-0.064028	56.352	2.32952	1.73216		-0.063712	56.2534	2.32984	1.63353		-0.063673	56.3569	2.32988	1.73704
	-0.0607	56.3519	2.33285	1.73204		-0.060384	56.2542	2.33317	1.63441		-0.060344	56.3584	2.3332	1.73853
	-0.057372	56.3511	2.33618	1.73125		-0.057056	56.2542	2.33649	1.63437		-0.057016	56.3601	2.33653	1.74024
	-0.054044	56.3498	2.3395	1.73002		-0.053728	56.2532	2.33982	1.63332		-0.053688	56.3607	2.33986	1.74086
	-0.050716	56.3488	2.34283	1.72895		-0.0504	56.2498	2.34315	1.63001		-0.05036	56.3596	2.34319	1.73981
	-0.047389	56.3475	2.34616	1.7277		-0.047072	56.2455	2.34648	1.62571		-0.047032	56.3578	2.34652	1.73795
	-0.044061	56.3454	2.34949	1.72557		-0.043744	56.2416	2.34981	1.6218		-0.043704	56.356	2.34985	1.73613
	-0.040733	56.3424	2.35282	1.7226		-0.040416	56.2393	2.35313	1.6195		-0.040376	56.3546	2.35317	1.73475
	-0.037405	56.3394	2.35614	1.71959		-0.037087	56.2381	2.35646	1.61826		-0.037048	56.3532	2.3565	1.73341
	-0.034077	56.3367	2.35947	1.71688		-0.033759	56.2377	2.35979	1.61789		-0.033719	56.352	2.35983	1.73221
	-0.030749	56.3342	2.3628	1.7144		-0.030431	56.2381	2.36312	1.61826		-0.030391	56.3519	2.36316	1.73205
	-0.027421	56.3323	2.36613	1.71244		-0.027103	56.2388	2.36645	1.619		-0.027063	56.3526	2.36649	1.73277
	-0.024093	56.3313	2.36946	1.7115		-0.023775	56.2393	2.36977	1.61949		-0.023735	56.3531	2.36981	1.73328
	-0.020765	56.3313	2.37278	1.71149		-0.020447	56.2387	2.3731	1.61886		-0.020407	56.3527	2.37314	1.7329
	-0.017437	56.3317	2.37611	1.71183		-0.017118	56.2369	2.37643	1.6171		-0.017079	56.352	2.37647	1.73218
	-0.01411	56.3324	2.37944	1.71262		-0.01379	56.2356	2.37976	1.61578		-0.013751	56.3531	2.3798	1.73323
	-0.010782	56.3339	2.38277	1.71403		-0.010462	56.235	2.38309	1.61516		-0.010422	56.3559	2.38313	1.73611
	-0.007454	56.3355	2.3861	1.71568		-0.007134	56.2348	2.38641	1.61496		-0.007094	56.3597	2.38646	1.73988
	-0.004126	56.3367	2.38942	1.71689		-0.003806	56.2347	2.38974	1.61483		-0.003766	56.3635	2.38978	1.7437
	-0.000798	56.3376	2.39275	1.71775		-0.000478	56.2352	2.39307	1.61533		-0.000438	56.3668	2.39311	1.74701
	0.00253	56.3389	2.39608	1.71905		0.00285	56.2364	2.3964	1.61654		0.00289	56.3693	2.39644	1.74948
	0.005858	56.34	2.39941	1.72021		0.006178	56.2372	2.39973	1.61734		0.006218	56.3697	2.39977	1.7499
	0.009186	56.34	2.40274	1.72017		0.009507	56.2369	2.40306	1.61708		0.009547	56.3673	2.4031	1.7475
	0.012513	56.3381	2.40606	1.71827		0.012835	56.2353	2.40638	1.61549		0.012875	56.3618	2.40642	1.74199
	0.015841	56.3336	2.40939	1.71377		0.016163	56.2325	2.40971	1.61267		0.016203	56.3534	2.40975	1.73359
	0.019169	56.3263	2.41272	1.70647		0.019491	56.2279	2.41304	1.60808		0.019531	56.3435	2.41308	1.72372
	0.022497	56.3165	2.41605	1.69671		0.022819	56.2211	2.41637	1.60123		0.022859	56.3334	2.41641	1.71362
	0.025825	56.3053	2.41937	1.68549		0.026147	56.2131	2.4197	1.59327		0.026187	56.3236	2.41974	1.70372
	0.029153	56.2943	2.4227	1.67444		0.029475	56.2052	2.42302	1.58535		0.029515	56.3144	2.42306	1.69458
	0.032481	56.2845	2.42603	1.66472		0.032804	56.198	2.42635	1.57816		0.032843	56.3069	2.42639	1.6871
	0.035809	56.2774	2.42936	1.65756		0.036132	56.192	2.42968	1.5722		0.036171	56.3019	2.42972	1.68208
	0.039137	56.2733	2.43269	1.65345		0.03946	56.1883	2.43301	1.56845		0.0395	56.2997	2.43305	1.67991
	0.042464	56.2715	2.43601	1.65167		0.042788	56.1871	2.43634	1.56731		0.042828	56.3002	2.43638	1.68033
	0.045792	56.2708	2.43934	1.65098		0.046116	56.188	2.43967	1.56822		0.046156	56.3022	2.43971	1.68241
	0.04912	56.2708	2.44267	1.65099		0.049444	56.1903	2.44299	1.57052		0.049484	56.3051	2.44303	1.68525
	0.052448	56.2722	2.446	1.65241		0.052773	56.1937	2.44632	1.57385		0.052812	56.3085	2.44636	1.68867
	0.055776	56.2756	2.44932	1.65579		0.056101	56.198	2.44965	1.57812		0.05614	56.3123	2.44969	1.69249
	0.059104	56.2807	2.45265	1.66086		0.059429	56.2029	2.45298	1.58311		0.059469	56.316	2.45302	1.69618
	0.062432	56.2872	2.45598	1.66737		0.062757	56.2076	2.45631	1.58782		0.062797	56.3197	2.45635	1.69988
	0.06576	56.295	2.45931	1.67517		0.066085	56.2119	2.45963	1.59211		0.066125	56.3238	2.45967	1.70393
	0.069088	56.3034	2.46264	1.68352		0.069413	56.2156	2.46296	1.5958		0.069453	56.3282	2.463	1.70842
	0.072415	56.3109	2.46596	1.69104		0.072741	56.2189	2.46629	1.59903		0.072781	56.3321	2.46633	1.71232
	0.075743	56.3169	2.46929	1.69704		0.076069	56.2209	2.46962	1.60107		0.076109	56.3351	2.46966	1.71526
	0.079071	56.3216	2.47262	1.70178		0.079398	56.2222	2.47295	1.6024		0.079437	56.338	2.47299	1.71813
	0.082399	56.3251	2.47595	1.70527		0.082726	56.223	2.47628	1.6032		0.082765	56.3407	2.47631	1.72086
	0.085727	56.3275	2.47928	1.70767		0.086054	56.2235	2.4796	1.6037		0.086094	56.3427	2.47964	1.72284
	0.089055	56.3292	2.4826	1.70937		0.089382	56.2238	2.48293	1.60393		0.089422	56.3439	2.48297	1.72406
	0.092383	56.3302	2.48593	1.71036		0.09271	56.2234	2.48626	1.60361		0.09275	56.3448	2.4863	1.72499
	0.095711	56.3305	2.48926	1.71067		0.096038	56.2233	2.48959	1.60343		0.096078	56.3457	2.48963	1.72583
	0.099039	56.3299	2.49259	1.71012		0.099366	56.224	2.49291	1.60416		0.099406	56.3469	2.49296	1.72711
	0.102366	56.3289	2.49592	1.70908		0.102695	56.2252	2.49624	1.60535		0.102734	56.3488	2.49628	1.72894
	0.105694	56.3276	2.49924	1.70777		0.106023	56.2264	2.49957	1.6066		0.106062	56.3503	2.49961	1.73047
	0.109022	56.3257	2.50257	1.70586		0.109351	56.228	2.5029	1.60813		0.10939	56.3521	2.50294	1.73231
	0.11235	56.3237	2.5059	1.70389		0.112679	56.2295	2.50623	1.60969		0.112719	56.354	2.50627	1.73413
	0.115678	56.3223	2.50923	1.70244		0.116007	56.2302	2.50956	1.61037		0.116047	56.3563	2.5096	1.73648
	0.119006	56.3217	2.51256	1.7019		0.119335	56.2295	2.51288	1.60966		0.119375	56.3589	2.51292	1.73912
	0.122334	56.3218	2.51588	1.70195		0.122663	56.2278	2.51621	1.60796		0.122703	56.36	2.51625	1.74016
	0.125662	56.3218	2.51921	1.70194		0.125992	56.2262	2.51954	1.60639		0.126031	56.3597	2.51958	1.73987
	0.128989	56.3213	2.52254	1.70143		0.12932	56.2243	2.52287	1.60443		0.129359	56.3585	2.52291	1.73862
	0.132317	56.3204	2.52587	1.70059		0.132648	56.2221	2.5262	1.60228		0.132688	56.3577	2.52624	1.73789
	0.135645	56.3198	2.52919	1.69997		0.135976	56.2208	2.52953	1.60098		0.136016	56.3582	2.52957	1.73838
	0.138973	56.3192	2.53252	1.69935		0.139304	56.2207	2.53285	1.60083		0.139344	56.3589	2.53289	1.73908
	0.142301	56.319	2.53585	1.69916		0.142632	56.2211	2.53618	1.6013		0.142672	56.3598	2.53622	1.74001
	0.145629	56.3198	2.53918	1.69997		0.14596	56.2209	2.53951	1.60109		0.146	56.3612	2.53955	1.74137
	0.148957	56.322	2.54251	1.7022		0.149288	56.221	2.54284	1.60115		0.149328	56.3627	2.54288	1.74284
	0.152285	56.3256	2.54583	1.70582		0.152617	56.2222	2.54617	1.60235		0.152656	56.3635	2.54621	1.74371
	0.155613	56.3298	2.54916	1.70999		0.155945	56.2239	2.54949	1.60408		0.155984	56.3633	2.54953	1.74348
	0.158941	56.3342	2.55249	1.71441		0.159273	56.2259	2.55282	1.60603		0.159312	56.3629	2.55286	1.74304
	0.162268	56.339	2.55582	1.7192		0.162601	56.2279	2.55615	1.60808		0.162641	56.3626	2.55619	1.74281
	0.165596	56.3442	2.55915	1.72435		0.165929	56.2309	2.55948	1.61103		0.165969	56.363	2.55952	1.74318
	0.168924	56.3498	2.56247	1.72993		0.169257	56.2346	2.56281	1.6148		0.169297	56.3643	2.56285	1.74452
	0.172252	56.3562	2.5658	1.73633		0.172585	56.2389	2.56613	1.61906		0.172625	56.368	2.56617	1.7482
	0.17558	56.364	2.56913	1.74416		0.175914	56.2451	2.56946	1.62528		0.175953	56.3757	2.5695	1.75584
	0.178908	56.3746	2.57246	1.75476		0.179242	56.255	2.57279	1.63515		0.179281	56.3882	2.57283	1.76836
	0.182236	56.3895	2.57579	1.76971		0.18257	56.2695	2.57612	1.6497		0.18261	56.4066	2.57616	1.78675
	0.185564	56.4101	2.57911	1.79028		0.185898	56.2887	2.57945	1.66883		0.185938	56.4313	2.57949	1.81147
	0.188891	56.4357	2.58244	1.81583		0.189226	56.3122	2.58278	1.69236		0.189266	56.4611	2.58282	1.84125
	0.192219	56.4644	2.58577	1.84461		0.192554	56.3388	2.5861	1.71893		0.192594	56.4927	2.58614	1.87284
	0.195547	56.495	2.5891	1.87513		0.195883	56.3661	2.58943	1.74624		0.195922	56.5237	2.58947	1.90385
	0.198875	56.5248	2.59242	1.90499		0.199211	56.3908	2.59276	1.77098		0.19925	56.5514	2.5928	1.93161
	0.202203	56.5503	2.59575	1.93043		0.202539	56.4124	2.59609	1.79261		0.202578	56.5743	2.59613	1.95447
	0.205531	56.569	2.59908	1.94913		0.205867	56.4293	2.59942	1.80944		0.205906	56.5905	2.59946	1.97071
	0.208859	56.5818	2.60241	1.96198		0.209195	56.4403	2.60274	1.82048		0.209235	56.5993	2.60278	1.97949
	0.212187	56.5904	2.60574	1.97062		0.212523	56.4458	2.60607	1.82596		0.212563	56.6013	2.60611	1.98145
	0.215515	56.5947	2.60906	1.97483		0.215851	56.4465	2.6094	1.82667		0.215891	56.5985	2.60944	1.97868
	0.218843	56.5939	2.61239	1.97405		0.219179	56.4433	2.61273	1.82344		0.219219	56.5932	2.61277	1.97338
	0.22217	56.5897	2.61572	1.96987		0.222507	56.437	2.61606	1.81721		0.222547	56.5862	2.6161	1.96637
	0.225498	56.584	2.61905	1.96412		0.225836	56.429	2.61939	1.80918		0.225875	56.5786	2.61942	1.95882
	0.228826	56.5766	2.62238	1.95674		0.229164	56.42	2.62271	1.80017		0.229203	56.5712	2.62275	1.95134
	0.232154	56.5672	2.6257	1.94739		0.232492	56.4111	2.62604	1.79125		0.232532	56.5643	2.62608	1.94446
	0.235482	56.557	2.62903	1.93722		0.23582	56.403	2.62937	1.78319		0.23586	56.5581	2.62941	1.93828
	0.23881	56.5477	2.63236	1.92788		0.239148	56.396	2.6327	1.77615		0.239188	56.5513	2.63274	1.93148
	0.242138	56.5397	2.63569	1.91989		0.242476	56.3906	2.63603	1.77077		0.242516	56.5437	2.63607	1.92389
	0.245466	56.5326	2.63902	1.91279		0.245805	56.3869	2.63935	1.76709		0.245844	56.5356	2.63939	1.91581
	0.248793	56.5263	2.64234	1.90649		0.249133	56.3845	2.64268	1.76467		0.249172	56.5274	2.64272	1.90754
	0.252121	56.5213	2.64567	1.90147		0.252461	56.3825	2.64601	1.76265		0.2525	56.52	2.64605	1.90021
	0.255449	56.5168	2.649	1.89693		0.255789	56.3798	2.64934	1.76002		0.255829	56.5145	2.64938	1.89466
	0.258777	56.512	2.65233	1.89222		0.259117	56.3769	2.65267	1.75707		0.259157	56.5108	2.65271	1.89095
	0.262105	56.5072	2.65565	1.8874		0.262445	56.3755	2.65599	1.75564		0.262485	56.508	2.65603	1.88815
	0.265433	56.5024	2.65898	1.88255		0.265773	56.3762	2.65932	1.75634		0.265813	56.5052	2.65936	1.88538
	0.268761	56.497	2.66231	1.8772		0.269102	56.3776	2.66265	1.75781		0.269141	56.5017	2.66269	1.88187
	0.272089	56.4903	2.66564	1.87043		0.27243	56.3791	2.66598	1.75925		0.272469	56.4973	2.66602	1.87747
	0.275417	56.4825	2.66897	1.86264		0.275758	56.3808	2.66931	1.76094		0.275797	56.492	2.66935	1.87214
	0.278744	56.4746	2.67229	1.85479		0.279086	56.3825	2.67264	1.7627		0.279125	56.486	2.67267	1.86616
	0.282072	56.4666	2.67562	1.84675		0.282414	56.382	2.67596	1.76215		0.282454	56.4802	2.676	1.86037
	0.2854	56.4587	2.67895	1.83884		0.285742	56.3775	2.67929	1.75765		0.285782	56.475	2.67933	1.85522
	0.288728	56.4518	2.68228	1.83195		0.28907	56.3705	2.68262	1.75071		0.28911	56.4706	2.68266	1.85082
	0.292056	56.4463	2.68561	1.82645		0.292398	56.3628	2.68595	1.74301		0.292438	56.4663	2.68599	1.8465
	0.295384	56.4425	2.68893	1.8227		0.295727	56.3554	2.68928	1.73558		0.295766	56.4626	2.68932	1.84275
	0.298712	56.4401	2.69226	1.8203		0.299055	56.3484	2.6926	1.72859		0.299094	56.4595	2.69264	1.83963
	0.30204	56.4391	2.69559	1.81923		0.302383	56.3426	2.69593	1.72278		0.302423	56.4567	2.69597	1.83688
	0.305367	56.4396	2.69892	1.81975		0.305711	56.3377	2.69926	1.71791		0.305751	56.455	2.6993	1.83516
	0.308696	56.4409	2.70225	1.82104		0.309039	56.3333	2.70259	1.71343		0.309079	56.4546	2.70263	1.8348
	0.312023	56.4424	2.70557	1.82259		0.312367	56.3292	2.70592	1.70939		0.312407	56.4552	2.70596	1.83535
	0.315351	56.4437	2.7089	1.82389		0.315696	56.326	2.70925	1.70614		0.315735	56.4557	2.70928	1.83584
	0.318679	56.4449	2.71223	1.82512		0.319024	56.3236	2.71257	1.70376		0.319063	56.4553	2.71261	1.8355
	0.322007	56.4468	2.71556	1.82694		0.322352	56.3218	2.7159	1.70195		0.322391	56.4541	2.71594	1.83432
	0.325335	56.4484	2.71888	1.82862		0.32568	56.3204	2.71923	1.70057		0.325719	56.4519	2.71927	1.83206
	0.328663	56.4496	2.72221	1.82976		0.329008	56.3198	2.72256	1.69996		0.329047	56.4482	2.7226	1.82842
	0.331991	56.4503	2.72554	1.83047		0.332336	56.3202	2.72589	1.70037		0.332376	56.4444	2.72593	1.82455
	0.335319	56.4505	2.72887	1.83069		0.335664	56.3206	2.72921	1.70077		0.335704	56.4408	2.72925	1.821
	0.338646	56.4503	2.73219	1.83047		0.338992	56.3198	2.73254	1.7		0.339032	56.4378	2.73258	1.81793
	0.341974	56.4492	2.73552	1.82935		0.342321	56.3175	2.73587	1.6977		0.34236	56.4347	2.73591	1.81485
	0.345302	56.4473	2.73885	1.82746		0.345649	56.3143	2.7392	1.69447		0.345688	56.4317	2.73924	1.81184
	0.34863	56.4451	2.74218	1.82525		0.348977	56.311	2.74253	1.69113		0.349016	56.4295	2.74256	1.80966
	0.351958	56.4424	2.74551	1.82252		0.352305	56.3084	2.74585	1.68859		0.352345	56.4278	2.74589	1.80795
	0.355286	56.4393	2.74884	1.81946		0.355633	56.3069	2.74918	1.68707		0.355673	56.426	2.74922	1.80617
	0.358614	56.436	2.75216	1.81615		0.358961	56.3065	2.75251	1.68663		0.359001	56.424	2.75255	1.80421
	0.361942	56.4325	2.75549	1.81263		0.362289	56.3072	2.75584	1.68738		0.362329	56.4226	2.75588	1.80278
	0.365269	56.4289	2.75882	1.80904		0.365618	56.3088	2.75917	1.68901		0.365657	56.4215	2.75921	1.80168
	0.368598	56.4249	2.76215	1.80512		0.368946	56.3107	2.7625	1.69085		0.368985	56.4195	2.76253	1.79972
	0.371925	56.4211	2.76547	1.80125		0.372274	56.3119	2.76582	1.69204		0.372313	56.4167	2.76586	1.79692
	0.375253	56.4178	2.7688	1.798		0.375602	56.312	2.76915	1.69214		0.375641	56.4146	2.76919	1.7948
	0.378581	56.4153	2.77213	1.79544		0.37893	56.311	2.77248	1.69119		0.37897	56.4138	2.77252	1.79402
	0.381909	56.4132	2.77546	1.79332		0.382258	56.309	2.77581	1.68918		0.382298	56.4139	2.77585	1.79407
	0.385237	56.4112	2.77879	1.7914		0.385587	56.3065	2.77914	1.68665		0.385626	56.414	2.77918	1.79413
	0.388565	56.4103	2.78211	1.79045		0.388915	56.3041	2.78246	1.68425		0.388954	56.4145	2.7825	1.79471
	0.391893	56.4102	2.78544	1.79038		0.392243	56.3016	2.78579	1.68177		0.392282	56.4155	2.78583	1.79571
	0.395221	56.4102	2.78877	1.79032		0.395571	56.2985	2.78912	1.67863		0.39561	56.416	2.78916	1.79616
	0.398548	56.41	2.7921	1.79013		0.398899	56.2949	2.79245	1.67506		0.398938	56.4157	2.79249	1.79584
	0.401876	56.4101	2.79543	1.79023		0.402227	56.2914	2.79578	1.67158		0.402267	56.415	2.79582	1.79517
	0.405204	56.4109	2.79875	1.79103		0.405555	56.288	2.7991	1.66813		0.405595	56.4145	2.79914	1.79467
	0.408532	56.4112	2.80208	1.79135		0.408883	56.2839	2.80243	1.66409		0.408923	56.4137	2.80247	1.79386
	0.41186	56.4104	2.80541	1.79053		0.412211	56.2798	2.80576	1.66		0.412251	56.4123	2.8058	1.79246
	0.415188	56.4094	2.80874	1.78955		0.41554	56.2764	2.80909	1.6566		0.415579	56.4111	2.80913	1.79125
	0.418516	56.4083	2.81207	1.78851		0.418868	56.2738	2.81242	1.65399		0.418907	56.4098	2.81246	1.78995
	0.421844	56.4072	2.81539	1.78735		0.422196	56.2716	2.81575	1.65179		0.422235	56.4078	2.81578	1.78798
	0.425172	56.4058	2.81872	1.78593		0.425524	56.2697	2.81907	1.64992		0.425564	56.4053	2.81911	1.78552
	0.428499	56.404	2.82205	1.78419		0.428852	56.2685	2.8224	1.64864		0.428892	56.4029	2.82244	1.78311
	0.431827	56.4026	2.82538	1.78278		0.43218	56.2679	2.82573	1.64807		0.43222	56.4015	2.82577	1.78166
	0.435155	56.4015	2.8287	1.78168		0.435508	56.2675	2.82906	1.6477		0.435548	56.4006	2.8291	1.78077
	0.438483	56.4004	2.83203	1.78056		0.438837	56.2678	2.83239	1.64798		0.438876	56.3995	2.83243	1.7797
	0.441811	56.3989	2.83536	1.77908		0.442165	56.2691	2.83571	1.64925		0.442204	56.3988	2.83575	1.77895
	0.445139	56.397	2.83869	1.77716		0.445493	56.2707	2.83904	1.65088		0.445532	56.3987	2.83908	1.77886
	0.448467	56.3954	2.84202	1.77553		0.448821	56.2723	2.84237	1.65245		0.44886	56.3991	2.84241	1.77923
	0.451795	56.3945	2.84534	1.77463		0.452149	56.2734	2.8457	1.65359		0.452188	56.399	2.84574	1.77919
	0.455122	56.394	2.84867	1.77421		0.455477	56.2741	2.84903	1.65431		0.455517	56.3982	2.84907	1.77841
	0.45845	56.3943	2.852	1.77449		0.458806	56.2747	2.85236	1.65482		0.458845	56.3974	2.85239	1.77757
	0.461778	56.3959	2.85533	1.77609		0.462134	56.2747	2.85568	1.65483		0.462173	56.3968	2.85572	1.77694
	0.465106	56.3982	2.85866	1.77839		0.465462	56.2744	2.85901	1.65456		0.465501	56.3956	2.85905	1.77581
	0.468434	56.4008	2.86198	1.78094		0.46879	56.274	2.86234	1.65419		0.468829	56.3941	2.86238	1.7743
	0.471762	56.4035	2.86531	1.78371		0.472118	56.2737	2.86567	1.65382		0.472157	56.3925	2.86571	1.77269
	0.47509	56.4074	2.86864	1.78762		0.475446	56.2731	2.86899	1.65323		0.475486	56.391	2.86904	1.77121
	0.478418	56.4119	2.87197	1.79207		0.478774	56.2716	2.87232	1.65178		0.478814	56.3895	2.87236	1.76968
	0.481745	56.4153	2.87529	1.79545		0.482102	56.2687	2.87565	1.64888		0.482142	56.3873	2.87569	1.76747
	0.485074	56.4175	2.87862	1.79765		0.485431	56.2652	2.87898	1.64539		0.48547	56.3845	2.87902	1.7647
	0.488401	56.4183	2.88195	1.79845		0.488759	56.2624	2.88231	1.64254		0.488798	56.3817	2.88235	1.7619
	0.491729	56.4177	2.88528	1.79784		0.492087	56.2603	2.88564	1.64046		0.492126	56.3802	2.88567	1.76034
	0.495057	56.4154	2.88861	1.79557		0.495415	56.259	2.88896	1.63913		0.495454	56.3801	2.889	1.76028
	0.498385	56.4113	2.89193	1.79152		0.498743	56.2583	2.89229	1.63848		0.498782	56.3805	2.89233	1.7607
	0.501713	56.4069	2.89526	1.78709		0.502071	56.2585	2.89562	1.63863		0.502111	56.3813	2.89566	1.7615
	0.505041	56.4034	2.89859	1.78355		0.505399	56.2592	2.89895	1.63941		0.505439	56.384	2.89899	1.76419
	0.508369	56.4004	2.90192	1.78062		0.508728	56.2598	2.90228	1.63995		0.508767	56.4024	2.90232	1.7826
	0.511697	56.3983	2.90525	1.77848		0.512056	56.2594	2.9056	1.63959		0.512095	56.4364	2.90564	1.8166
	0.515024	56.3962	2.90857	1.77636		0.515384	56.2582	2.90893	1.63842		0.515423	56.4741	2.90897	1.85424
	0.518352	56.3948	2.9119	1.77494		0.518712	56.2571	2.91226	1.63732		0.518751	56.5061	2.9123	1.88629
	0.52168	56.3945	2.91523	1.77463		0.52204	56.2564	2.91559	1.63662		0.522079	56.53	2.91563	1.91017
	0.525008	56.3939	2.91856	1.77405		0.525368	56.2558	2.91892	1.63597		0.525408	56.5466	2.91896	1.92678
	0.528336	56.3928	2.92189	1.77296		0.528696	56.2549	2.92225	1.63512		0.528736	56.5464	2.92229	1.92656
	0.531664	56.3915	2.92521	1.77171		0.532025	56.2542	2.92557	1.63433		0.532064	56.5218	2.92561	1.90197
	0.534992	56.3904	2.92854	1.77058		0.535353	56.2539	2.9289	1.63406		0.535392	56.4845	2.92894	1.86467
	0.53832	56.3889	2.93187	1.76904		0.538681	56.2537	2.93223	1.63389		0.53872	56.4485	2.93227	1.82864
	0.541648	56.3871	2.9352	1.76729		0.542009	56.2533	2.93556	1.63344		0.542048	56.4194	2.9356	1.79957
	0.544976	56.3856	2.93853	1.76573		0.545337	56.2527	2.93889	1.6329		0.545376	56.398	2.93893	1.77821
	0.548303	56.3843	2.94185	1.76444		0.548665	56.2528	2.94221	1.63294		0.548705	56.3832	2.94225	1.76342
	0.551631	56.3835	2.94518	1.76368		0.551993	56.2535	2.94554	1.63371		0.552033	56.3737	2.94558	1.75384
	0.554959	56.3834	2.94851	1.7636		0.555321	56.2544	2.94887	1.63459		0.555361	56.3688	2.94891	1.749
	0.558287	56.3841	2.95184	1.76425		0.55865	56.2552	2.9522	1.63539		0.558689	56.3667	2.95224	1.7469
	0.561615	56.3846	2.95516	1.76482		0.561978	56.2557	2.95553	1.63591		0.562017	56.3657	2.95557	1.74582
	0.564943	56.3847	2.95849	1.76488		0.565306	56.2558	2.95886	1.63598		0.565345	56.365	2.95889	1.74522
	0.568271	56.3844	2.96182	1.76461		0.568634	56.2558	2.96218	1.63598		0.568673	56.3653	2.96222	1.7455
	0.571599	56.3833	2.96515	1.76347		0.571962	56.256	2.96551	1.63613		0.572001	56.367	2.96555	1.74715
	0.574926	56.3816	2.96848	1.76176		0.57529	56.2562	2.96884	1.63636		0.57533	56.3689	2.96888	1.74904
	0.578254	56.3796	2.9718	1.75973		0.578619	56.2567	2.97217	1.63691		0.578658	56.3705	2.97221	1.75068
	0.581582	56.378	2.97513	1.75815		0.581947	56.2576	2.9755	1.63781		0.581986	56.3723	2.97554	1.75251
	0.58491	56.3775	2.97846	1.75765		0.585275	56.2587	2.97882	1.63885		0.585314	56.3742	2.97886	1.75434
	0.588238	56.378	2.98179	1.75814		0.588603	56.2591	2.98215	1.63923		0.588642	56.3752	2.98219	1.75536
	0.591566	56.3789	2.98512	1.75909		0.591931	56.2584	2.98548	1.63861		0.59197	56.3751	2.98552	1.75523
	0.594894	56.3796	2.98844	1.75972		0.595259	56.2573	2.98881	1.63749		0.595299	56.374	2.98885	1.75422
	0.598222	56.3793	2.99177	1.75949		0.598587	56.2558	2.99214	1.63598		0.598627	56.3727	2.99218	1.75287
	0.60155	56.378	2.9951	1.75814		0.601916	56.2536	2.99547	1.63379		0.601955	56.3712	2.9955	1.75138
	0.604877	56.3756	2.99843	1.75576		0.605244	56.2513	2.99879	1.63143		0.605283	56.3689	2.99883	1.74912
	0.608205	56.3726	3.00175	1.75277		0.608572	56.2493	3.00212	1.62948		0.608611	56.3661	3.00216	1.74632
	0.611533	56.3696	3.00508	1.74982		0.6119	56.2476	3.00545	1.6278		0.611939	56.363	3.00549	1.74319
	0.614861	56.367	3.00841	1.74714		0.615228	56.2457	3.00878	1.62592		0.615267	56.3598	3.00882	1.73994
	0.618189	56.3653	3.01174	1.74551		0.618556	56.244	3.01211	1.6242		0.618595	56.3569	3.01214	1.73705
	0.621517	56.3648	3.01507	1.74495		0.621884	56.2427	3.01543	1.62283		0.621923	56.3541	3.01547	1.73429
	0.624845	56.3647	3.01839	1.74488		0.625212	56.2419	3.01876	1.62204		0.625252	56.352	3.0188	1.73219
	0.628173	56.3649	3.02172	1.74511		0.628541	56.2415	3.02209	1.62171		0.62858	56.3513	3.02213	1.73143
	0.6315	56.3654	3.02505	1.74559		0.631869	56.2413	3.02542	1.62145		0.631908	56.3514	3.02546	1.73156
	0.634828	56.3663	3.02838	1.74646		0.635197	56.2409	3.02875	1.6211		0.635236	56.3515	3.02879	1.7317
	0.638156	56.3674	3.03171	1.74752		0.638525	56.2405	3.03207	1.62062		0.638564	56.3512	3.03211	1.73133
	0.641484	56.3684	3.03503	1.74861		0.641853	56.2402	3.0354	1.62035		0.641892	56.3505	3.03544	1.73071
	0.644812	56.3687	3.03836	1.7489		0.645181	56.2408	3.03873	1.62095		0.645221	56.3502	3.03877	1.73037
	0.64814	56.3685	3.04169	1.74866		0.64851	56.2425	3.04206	1.62271		0.648549	56.3499	3.0421	1.7301
	0.651468	56.3682	3.04502	1.74839		0.651838	56.2453	3.04539	1.62552		0.651877	56.3493	3.04543	1.72948
	0.654796	56.3677	3.04835	1.74788		0.655166	56.2489	3.04872	1.62906		0.655205	56.3488	3.04875	1.72895
	0.658124	56.367	3.05167	1.74719		0.658494	56.2525	3.05204	1.63266		0.658533	56.3489	3.05208	1.7291
	0.661452	56.3662	3.055	1.74639		0.661822	56.2551	3.05537	1.63528		0.661861	56.3496	3.05541	1.72981
	0.664779	56.3669	3.05833	1.74709		0.66515	56.2558	3.0587	1.63597		0.665189	56.3502	3.05874	1.73039
	0.668107	56.3709	3.06166	1.75106		0.668478	56.2546	3.06203	1.63475		0.668517	56.3498	3.06207	1.72995
	0.671435	56.3773	3.06498	1.75743		0.671806	56.2519	3.06536	1.63206		0.671846	56.3485	3.0654	1.72869
	0.674763	56.3835	3.06831	1.76371		0.675135	56.2481	3.06868	1.62827		0.675174	56.3467	3.06872	1.72692
	0.678091	56.3878	3.07164	1.76799		0.678463	56.2439	3.07201	1.6241		0.678502	56.3447	3.07205	1.72488
	0.681419	56.3904	3.07497	1.77055		0.681791	56.2403	3.07534	1.62044		0.68183	56.3431	3.07538	1.72328
	0.684747	56.3905	3.0783	1.77066		0.685119	56.2383	3.07867	1.61852		0.685158	56.3424	3.07871	1.72253
	0.688075	56.387	3.08162	1.76717		0.688447	56.2387	3.082	1.61882		0.688486	56.3426	3.08204	1.72279
	0.691402	56.3799	3.08495	1.76006		0.691775	56.2402	3.08532	1.62034		0.691814	56.3437	3.08536	1.72385
	0.694731	56.3721	3.08828	1.75223		0.695103	56.2414	3.08865	1.62161		0.695143	56.3453	3.08869	1.72546
	0.698058	56.3665	3.09161	1.74666		0.698431	56.2423	3.09198	1.6225		0.698471	56.3478	3.09202	1.72797
	0.701386	56.3636	3.09493	1.74373		0.70176	56.2429	3.09531	1.62307		0.701799	56.3505	3.09535	1.73071
	0.704714	56.363	3.09826	1.74316		0.705088	56.2423	3.09864	1.6225		0.705127	56.3524	3.09868	1.73255
	0.708042	56.3645	3.10159	1.74471		0.708416	56.2397	3.10197	1.61989		0.708455	56.3531	3.102	1.73325
	0.71137	56.3676	3.10492	1.74773		0.711744	56.2357	3.10529	1.61589		0.711783	56.353	3.10533	1.73317
	0.714698	56.371	3.10825	1.75113		0.715072	56.2325	3.10862	1.61268		0.715111	56.3526	3.10866	1.7328
	0.718026	56.3737	3.11158	1.75391		0.7184	56.2308	3.11195	1.61098		0.71844	56.3521	3.11199	1.73228
	0.721354	56.3759	3.1149	1.75608		0.721729	56.2301	3.11528	1.61028		0.721768	56.3513	3.11532	1.73146
	0.724681	56.3768	3.11823	1.757		0.725057	56.23	3.11861	1.61014		0.725096	56.3503	3.11864	1.73047
	0.728009	56.3766	3.12156	1.75676		0.728385	56.2298	3.12193	1.60998		0.728424	56.3495	3.12197	1.72965
	0.731337	56.3759	3.12489	1.75605		0.731713	56.2295	3.12526	1.60964		0.731752	56.3489	3.1253	1.72912
	0.734665	56.3746	3.12821	1.75475		0.735041	56.2284	3.12859	1.60857		0.73508	56.3485	3.12863	1.72864
	0.737993	56.3728	3.13154	1.75294		0.738369	56.2265	3.13192	1.60663		0.738408	56.3474	3.13196	1.72754
	0.741321	56.3703	3.13487	1.75046		0.741697	56.2241	3.13525	1.60425		0.741736	56.3452	3.13529	1.72533
	0.744649	56.3672	3.1382	1.74734		0.745025	56.2217	3.13857	1.60187		0.745064	56.3424	3.13861	1.72253
	0.747977	56.3649	3.14153	1.74504		0.748354	56.2204	3.1419	1.60054		0.748393	56.3398	3.14194	1.72002
	0.751304	56.3626	3.14485	1.74273		0.751682	56.2202	3.14523	1.60039		0.751721	56.3382	3.14527	1.71835
	0.754632	56.3598	3.14818	1.73994		0.75501	56.2206	3.14856	1.60081		0.755049	56.3369	3.1486	1.71711
	0.75796	56.3571	3.15151	1.73726		0.758338	56.2216	3.15189	1.60177		0.758377	56.3358	3.15193	1.716
	0.761288	56.355	3.15484	1.73516		0.761666	56.223	3.15522	1.60314		0.761705	56.3351	3.15525	1.71527
	0.764616	56.3536	3.15817	1.73381		0.764994	56.2245	3.15854	1.6047		0.765033	56.3346	3.15858	1.71475
	0.767944	56.3525	3.16149	1.73262		0.768322	56.2259	3.16187	1.60605		0.768362	56.3342	3.16191	1.71435
	0.771272	56.3507	3.16482	1.73092		0.771651	56.2268	3.1652	1.60694		0.77169	56.3336	3.16524	1.71379
	0.7746	56.3494	3.16815	1.72955		0.774979	56.2274	3.16853	1.60756		0.775018	56.3334	3.16857	1.71353
	0.777928	56.3482	3.17148	1.7284		0.778307	56.2276	3.17186	1.60777		0.778346	56.3336	3.1719	1.71375
	0.781255	56.3474	3.1748	1.72755		0.781635	56.2277	3.17518	1.60786		0.781674	56.3337	3.17522	1.71391
	0.784583	56.3466	3.17813	1.72677		0.784963	56.2283	3.17851	1.60852		0.785002	56.3339	3.17855	1.71404
	0.787911	56.3463	3.18146	1.72644		0.788291	56.2296	3.18184	1.60973		0.78833	56.3343	3.18188	1.71451
	0.791239	56.3462	3.18479	1.72641		0.79162	56.2308	3.18517	1.611		0.791658	56.3347	3.18521	1.71485
	0.794567	56.346	3.18812	1.72621		0.794948	56.2321	3.1885	1.6123		0.794987	56.3339	3.18854	1.7141
	0.797895	56.3462	3.19144	1.72637		0.798276	56.2339	3.19183	1.61405		0.798315	56.332	3.19186	1.71221
	0.801223	56.3466	3.19477	1.72677		0.801604	56.2357	3.19515	1.61588		0.801643	56.3301	3.19519	1.71023
	0.804551	56.3471	3.1981	1.72722		0.804932	56.2367	3.19848	1.61687		0.804971	56.3286	3.19852	1.70876
	0.807878	56.3469	3.20143	1.72708		0.80826	56.2365	3.20181	1.61664		0.808299	56.327	3.20185	1.70721
	0.811207	56.3463	3.20476	1.72649		0.811588	56.2353	3.20514	1.61543		0.811627	56.3251	3.20518	1.70525
	0.814534	56.3463	3.20808	1.72642		0.814916	56.2334	3.20847	1.61356		0.814955	56.3234	3.2085	1.70357
	0.817862	56.3466	3.21141	1.72673		0.818244	56.231	3.21179	1.61113		0.818284	56.3225	3.21183	1.70271
	0.82119	56.3471	3.21474	1.7273		0.821573	56.2281	3.21512	1.60826		0.821612	56.3226	3.21516	1.70277
	0.824518	56.3478	3.21807	1.72797		0.824901	56.2256	3.21845	1.60573		0.82494	56.3236	3.21849	1.70373
	0.827846	56.3486	3.2214	1.72881		0.828229	56.2242	3.22178	1.60442		0.828268	56.3248	3.22182	1.70496
	0.831174	56.3497	3.22472	1.7299		0.831557	56.2241	3.22511	1.60426		0.831596	56.3258	3.22515	1.706
	0.834502	56.3509	3.22805	1.7311		0.834885	56.2245	3.22843	1.60467		0.834924	56.3266	3.22847	1.70682
	0.83783	56.3519	3.23138	1.73209		0.838213	56.2247	3.23176	1.60484		0.838253	56.3274	3.2318	1.7076
	0.841157	56.3523	3.23471	1.73248		0.841542	56.2242	3.23509	1.60436		0.841581	56.328	3.23513	1.70812
	0.844485	56.3521	3.23803	1.73223		0.84487	56.2233	3.23842	1.60348		0.844909	56.3277	3.23846	1.7079
	0.847813	56.3523	3.24136	1.73243		0.848198	56.2221	3.24175	1.60223		0.848237	56.3274	3.24179	1.70759
	0.851141	56.3531	3.24469	1.73322		0.851526	56.2205	3.24507	1.6007		0.851565	56.3275	3.24511	1.70763
	0.854469	56.3536	3.24802	1.73378		0.854854	56.2191	3.2484	1.59931		0.854893	56.3275	3.24844	1.70767
	0.857797	56.3534	3.25135	1.73353		0.858182	56.2182	3.25173	1.59837		0.858221	56.3276	3.25177	1.70773
	0.861125	56.3532	3.25467	1.73336		0.86151	56.2179	3.25506	1.59804		0.861549	56.3276	3.2551	1.70775
	0.864453	56.3534	3.258	1.73359		0.864839	56.2178	3.25839	1.59796		0.864877	56.327	3.25843	1.70716
	0.86778	56.353	3.26133	1.73313		0.868167	56.2175	3.26172	1.59768		0.868206	56.3249	3.26175	1.70506
	0.871109	56.3516	3.26466	1.73179		0.871495	56.2173	3.26504	1.59748		0.871534	56.3214	3.26508	1.7016
	0.874436	56.35	3.26799	1.73021		0.874823	56.2179	3.26837	1.59805		0.874862	56.3179	3.26841	1.6981
	0.877764	56.3484	3.27131	1.72861		0.878151	56.2194	3.2717	1.59957		0.87819	56.3148	3.27174	1.69498
	0.881092	56.3467	3.27464	1.7269		0.881479	56.2216	3.27503	1.60179		0.881518	56.3115	3.27507	1.69172
	0.88442	56.3449	3.27797	1.72503		0.884807	56.2239	3.27836	1.6041		0.884846	56.3085	3.2784	1.68864
	0.887748	56.3432	3.2813	1.72338		0.888135	56.2255	3.28168	1.60572		0.888175	56.3066	3.28172	1.68674
	0.891076	56.3418	3.28463	1.72198		0.891464	56.2259	3.28501	1.6061		0.891503	56.3064	3.28505	1.68659
	0.894404	56.3409	3.28795	1.72109		0.894792	56.2249	3.28834	1.60507		0.894831	56.3075	3.28838	1.68764
	0.897732	56.3402	3.29128	1.72042		0.89812	56.2225	3.29167	1.6027		0.898159	56.309	3.29171	1.68913
	0.901059	56.3404	3.29461	1.72057		0.901448	56.219	3.295	1.59916		0.901487	56.3109	3.29504	1.69107
	0.904387	56.3408	3.29794	1.72096		0.904776	56.215	3.29833	1.59518		0.904815	56.3136	3.29836	1.69374
	0.907715	56.3406	3.30126	1.72078		0.908104	56.2116	3.30165	1.5918		0.908143	56.3164	3.30169	1.69655
	0.911043	56.34	3.30459	1.72017		0.911433	56.2092	3.30498	1.58941		0.911471	56.3186	3.30502	1.69873
	0.914371	56.339	3.30792	1.71917		0.914761	56.2075	3.30831	1.58765		0.914799	56.3201	3.30835	1.70027
	0.917699	56.3381	3.31125	1.71825		0.918089	56.2057	3.31164	1.58592		0.918128	56.3212	3.31168	1.70137
	0.921027	56.3371	3.31458	1.71728		0.921417	56.2042	3.31497	1.58438		0.921456	56.3213	3.31501	1.70144
	0.924355	56.3363	3.3179	1.71646		0.924745	56.2033	3.31829	1.58351		0.924784	56.3198	3.31833	1.69993
	0.927683	56.3357	3.32123	1.71584		0.928073	56.2032	3.32162	1.58335		0.928112	56.3173	3.32166	1.69752
	0.93101	56.3353	3.32456	1.71551		0.931401	56.2034	3.32495	1.58355		0.93144	56.3149	3.32499	1.69504
	0.934338	56.3352	3.32789	1.71541		0.934729	56.2034	3.32828	1.58353		0.934768	56.3122	3.32832	1.69241
	0.937666	56.3352	3.33122	1.71534		0.938058	56.2034	3.33161	1.58358		0.938097	56.3097	3.33165	1.68983
	0.940994	56.3351	3.33454	1.7153		0.941386	56.2042	3.33494	1.58434		0.941425	56.3075	3.33497	1.6877
	0.944322	56.335	3.33787	1.71519		0.944714	56.2054	3.33826	1.58557		0.944753	56.3064	3.3383	1.68654
	0.94765	56.3361	3.3412	1.71628		0.948042	56.2066	3.34159	1.58682		0.948081	56.3059	3.34163	1.68612
	0.950978	56.3383	3.34453	1.71851		0.95137	56.2079	3.34492	1.58804		0.951409	56.3055	3.34496	1.6857
	0.954306	56.3402	3.34786	1.72034		0.954698	56.2095	3.34825	1.58963		0.954737	56.3055	3.34829	1.68566
	0.957633	56.3416	3.35118	1.72175		0.958026	56.2114	3.35158	1.59155		0.958065	56.306	3.35161	1.68622
	0.960961	56.3422	3.35451	1.72234		0.961354	56.2129	3.3549	1.59309		0.961394	56.3067	3.35494	1.68692
	0.964289	56.3419	3.35784	1.72205		0.964683	56.2136	3.35823	1.59377		0.964722	56.3071	3.35827	1.68726
	0.967617	56.3406	3.36117	1.72078		0.968011	56.2134	3.36156	1.59355		0.96805	56.3073	3.3616	1.68746
	0.970945	56.3384	3.36449	1.7186		0.971339	56.2124	3.36489	1.59255		0.971378	56.3082	3.36493	1.68838
	0.974273	56.3368	3.36782	1.71693		0.974667	56.2108	3.36822	1.59094		0.974706	56.3101	3.36825	1.69025
	0.977601	56.3355	3.37115	1.71569		0.977995	56.2087	3.37154	1.58882		0.978034	56.3118	3.37158	1.69197
	0.980929	56.3344	3.37448	1.71455		0.981323	56.2063	3.37487	1.58648		0.981362	56.3127	3.37491	1.69291
	0.984257	56.3328	3.37781	1.71302		0.984652	56.2043	3.3782	1.58443		0.98469	56.3135	3.37824	1.69372
	0.987585	56.3307	3.38113	1.71083		0.98798	56.2027	3.38153	1.58292		0.988019	56.3143	3.38157	1.69448
	0.990912	56.3279	3.38446	1.70806		0.991308	56.2017	3.38486	1.58185		0.991347	56.314	3.3849	1.6942
	0.99424	56.3252	3.38779	1.70542		0.994636	56.2013	3.38819	1.5815		0.994675	56.312	3.38822	1.69215
	0.997568	56.3237	3.39112	1.70383		0.997964	56.202	3.39151	1.58218		0.998003	56.3087	3.39155	1.68888
	1.0009	56.3226	3.39445	1.70281		1.00129	56.2031	3.39484	1.5833		1.00133	56.3055	3.39488	1.68571
	1.00422	56.3226	3.39777	1.70275		1.00462	56.2038	3.39817	1.58398		1.00466	56.3028	3.39821	1.68301
	1.00755	56.3231	3.4011	1.70329		1.00795	56.2038	3.4015	1.58399		1.00799	56.3002	3.40154	1.68033
	1.01088	56.3235	3.40443	1.70372		1.01128	56.2039	3.40483	1.58405		1.01132	56.2975	3.40487	1.67767
	1.01421	56.3237	3.40776	1.70392		1.0146	56.2041	3.40815	1.58423		1.01464	56.2958	3.40819	1.67602
	1.01754	56.3228	3.41108	1.70297		1.01793	56.2033	3.41148	1.5835		1.01797	56.296	3.41152	1.67618
	1.02086	56.3204	3.41441	1.70055		1.02126	56.2019	3.41481	1.58203		1.0213	56.298	3.41485	1.67822
	1.02419	56.3176	3.41774	1.69776		1.02459	56.2008	3.41814	1.58098		1.02463	56.3007	3.41818	1.68091
	1.02752	56.3154	3.42107	1.69556		1.02792	56.2005	3.42147	1.58069		1.02796	56.3032	3.42151	1.68341
	1.03085	56.3142	3.4244	1.69432		1.03124	56.2007	3.42479	1.58083		1.03128	56.3057	3.42483	1.68587
	1.03418	56.3139	3.42772	1.69407		1.03457	56.2011	3.42812	1.58127		1.03461	56.3079	3.42816	1.68803
	1.0375	56.3141	3.43105	1.69424		1.0379	56.2024	3.43145	1.58259		1.03794	56.3093	3.43149	1.68946
	1.04083	56.3147	3.43438	1.69491		1.04123	56.2045	3.43478	1.58466		1.04127	56.3094	3.43482	1.68961
	1.04416	56.3157	3.43771	1.69591		1.04456	56.2063	3.43811	1.58651		1.0446	56.3085	3.43815	1.68866
	1.04749	56.3168	3.44104	1.69698		1.04789	56.2075	3.44144	1.58765		1.04792	56.3072	3.44147	1.68737
	1.05081	56.3189	3.44436	1.69912		1.05121	56.2076	3.44476	1.58778		1.05125	56.3062	3.4448	1.68638
	1.05414	56.3215	3.44769	1.70168		1.05454	56.2069	3.44809	1.5871		1.05458	56.3058	3.44813	1.68595
	1.05747	56.3234	3.45102	1.70353		1.05787	56.2055	3.45142	1.58571		1.05791	56.3054	3.45146	1.68554
	1.0608	56.3248	3.45435	1.70495		1.0612	56.2033	3.45475	1.58351		1.06124	56.3046	3.45479	1.68478
	1.06413	56.3257	3.45768	1.70583		1.06453	56.2013	3.45808	1.58142		1.06457	56.3042	3.45812	1.68436
	1.06745	56.3259	3.461	1.70603		1.06785	56.2002	3.4614	1.58034		1.06789	56.3046	3.46144	1.68479
	1.07078	56.3254	3.46433	1.7056		1.07118	56.2004	3.46473	1.58062		1.07122	56.3064	3.46477	1.68659
	1.07411	56.3246	3.46766	1.70481		1.07451	56.2023	3.46806	1.58243		1.07455	56.3094	3.4681	1.68956
	1.07744	56.3247	3.47099	1.70486		1.07784	56.2062	3.47139	1.58638		1.07788	56.3123	3.47143	1.69248
	1.08076	56.3256	3.47431	1.70577		1.08117	56.2119	3.47472	1.5921		1.08121	56.3142	3.47476	1.69436
	1.08409	56.3268	3.47764	1.70701		1.0845	56.2185	3.47804	1.59868		1.08454	56.3144	3.47808	1.69454
	1.08742	56.3277	3.48097	1.70786		1.08782	56.2255	3.48137	1.60571		1.08786	56.3131	3.48141	1.69328
	1.09075	56.3278	3.4843	1.70798		1.09115	56.2326	3.4847	1.61279		1.09119	56.3108	3.48474	1.69098
	1.09408	56.3271	3.48763	1.70725		1.09448	56.2385	3.48803	1.61872		1.09452	56.3074	3.48807	1.68761
	1.0974	56.3258	3.49095	1.70599		1.09781	56.242	3.49136	1.62218		1.09785	56.3038	3.4914	1.68395
	1.10073	56.3246	3.49428	1.70474		1.10114	56.2433	3.49469	1.62344		1.10118	56.3006	3.49472	1.68082
	1.10406	56.3235	3.49761	1.70363		1.10447	56.2433	3.49801	1.62345		1.1045	56.2981	3.49805	1.67828
	1.10739	56.3235	3.50094	1.70364		1.10779	56.2423	3.50134	1.62248		1.10783	56.2963	3.50138	1.67651
	1.11072	56.3254	3.50427	1.70555		1.11112	56.2403	3.50467	1.62045		1.11116	56.2946	3.50471	1.67474
	1.11404	56.33	3.50759	1.71013		1.11445	56.2376	3.508	1.61773		1.11449	56.2922	3.50804	1.67239
	1.11737	56.3349	3.51092	1.71503		1.11778	56.2351	3.51133	1.61522		1.11782	56.2898	3.51137	1.66995
	1.1207	56.3391	3.51425	1.7193		1.12111	56.2331	3.51465	1.6133		1.12114	56.288	3.51469	1.66817
	1.12403	56.3423	3.51758	1.72248		1.12443	56.2318	3.51798	1.612		1.12447	56.2878	3.51802	1.66798
	1.12736	56.3442	3.5209	1.72442		1.12776	56.2309	3.52131	1.6111		1.1278	56.2889	3.52135	1.66912
	1.13068	56.3449	3.52423	1.72509		1.13109	56.2306	3.52464	1.61073		1.13113	56.2911	3.52468	1.67126
	1.13401	56.3442	3.52756	1.72436		1.13442	56.2311	3.52797	1.61127		1.13446	56.2942	3.52801	1.67441
	1.13734	56.3427	3.53089	1.72286		1.13775	56.232	3.5313	1.61222		1.13779	56.2979	3.53133	1.67809
	1.14067	56.3401	3.53422	1.7203		1.14107	56.2336	3.53462	1.61382		1.14111	56.3014	3.53466	1.68159
	1.144	56.3373	3.53754	1.71745		1.1444	56.2383	3.53795	1.61847		1.14444	56.304	3.53799	1.68415
	1.14732	56.3341	3.54087	1.71423		1.14773	56.2461	3.54128	1.62631		1.14777	56.3054	3.54132	1.68556
	1.15065	56.331	3.5442	1.7112		1.15106	56.2529	3.54461	1.63304		1.1511	56.3061	3.54465	1.68625
	1.15398	56.3275	3.54753	1.70771		1.15439	56.2572	3.54794	1.63734		1.15443	56.3065	3.54797	1.68664
	1.15731	56.324	3.55086	1.70421		1.15772	56.2594	3.55126	1.63954		1.15775	56.3072	3.5513	1.68733
	1.16064	56.3224	3.55418	1.70261		1.16104	56.2599	3.55459	1.64005		1.16108	56.3081	3.55463	1.68829
	1.16396	56.3224	3.55751	1.70258		1.16437	56.2569	3.55792	1.6371		1.16441	56.3092	3.55796	1.68936
	1.16729	56.3237	3.56084	1.70388		1.1677	56.2488	3.56125	1.62898		1.16774	56.3103	3.56129	1.69044
	1.17062	56.3253	3.56417	1.7055		1.17103	56.2406	3.56458	1.62073		1.17107	56.3112	3.56461	1.69142
	1.17395	56.3266	3.5675	1.70678		1.17436	56.2344	3.56791	1.61453		1.17439	56.3119	3.56794	1.69208
	1.17727	56.3266	3.57082	1.70682		1.17768	56.2301	3.57123	1.61026		1.17772	56.3117	3.57127	1.69187
	1.1806	56.3251	3.57415	1.70525		1.18101	56.2272	3.57456	1.60735		1.18105	56.3108	3.5746	1.69093
	1.18393	56.3226	3.57748	1.70282		1.18434	56.2254	3.57789	1.60561		1.18438	56.3095	3.57793	1.68963
	1.18726	56.32	3.58081	1.70013		1.18767	56.2259	3.58122	1.60603		1.18771	56.308	3.58126	1.68815
	1.19059	56.3169	3.58413	1.69707		1.191	56.2282	3.58455	1.60838		1.19104	56.3067	3.58458	1.68683
	1.19391	56.3139	3.58746	1.69407		1.19432	56.2306	3.58787	1.61076		1.19436	56.306	3.58791	1.68612
	1.19724	56.3121	3.59079	1.69226		1.19765	56.2322	3.5912	1.61235		1.19769	56.3062	3.59124	1.68639
	1.20057	56.311	3.59412	1.69114		1.20098	56.2333	3.59453	1.61351		1.20102	56.3068	3.59457	1.68698
	1.2039	56.311	3.59745	1.69116		1.20431	56.2347	3.59786	1.61485		1.20435	56.307	3.5979	1.68715
	1.20722	56.3117	3.60077	1.69183		1.20764	56.2355	3.60119	1.61564		1.20768	56.3064	3.60123	1.68659
	1.21055	56.3127	3.6041	1.69286		1.21097	56.2349	3.60451	1.6151		1.211	56.3057	3.60455	1.6859
	1.21388	56.3137	3.60743	1.69389		1.21429	56.2339	3.60784	1.61407		1.21433	56.3051	3.60788	1.68525
	1.21721	56.3139	3.61076	1.69406		1.21762	56.2331	3.61117	1.6133		1.21766	56.3037	3.61121	1.68391
	1.22054	56.3131	3.61409	1.69329		1.22095	56.2326	3.6145	1.61279		1.22099	56.3021	3.61454	1.68224
	1.22386	56.3115	3.61741	1.69168		1.22428	56.2318	3.61783	1.61194		1.22432	56.301	3.61787	1.6812
	1.22719	56.3092	3.62074	1.68939		1.22761	56.2307	3.62115	1.61084		1.22764	56.3011	3.62119	1.68126
	1.23052	56.3073	3.62407	1.68745		1.23093	56.2297	3.62448	1.60988		1.23097	56.3017	3.62452	1.68182
	1.23385	56.3057	3.6274	1.68583		1.23426	56.2291	3.62781	1.60927		1.2343	56.3015	3.62785	1.68171
	1.23718	56.3048	3.63072	1.68497		1.23759	56.2288	3.63114	1.60899		1.23763	56.3006	3.63118	1.68081
	1.2405	56.3051	3.63405	1.68531		1.24092	56.2287	3.63447	1.60892		1.24096	56.2995	3.63451	1.67964
	1.24383	56.3063	3.63738	1.68648		1.24425	56.2288	3.6378	1.60899		1.24429	56.2979	3.63783	1.67806
	1.24716	56.308	3.64071	1.68813		1.24758	56.2289	3.64112	1.60909		1.24761	56.2958	3.64116	1.67595
	1.25049	56.3096	3.64404	1.68982		1.2509	56.2284	3.64445	1.60853		1.25094	56.2935	3.64449	1.67365
	1.25381	56.3116	3.64736	1.69174		1.25423	56.2272	3.64778	1.60738		1.25427	56.2924	3.64782	1.67257
	1.25714	56.3129	3.65069	1.6931		1.25756	56.2258	3.65111	1.60598		1.2576	56.2927	3.65115	1.67291
	1.26047	56.313	3.65402	1.69314		1.26089	56.2248	3.65444	1.60502		1.26093	56.2936	3.65448	1.67376
	1.2638	56.3122	3.65735	1.69242		1.26422	56.224	3.65776	1.60419		1.26425	56.2945	3.6578	1.67468
	1.26713	56.3105	3.66068	1.69067		1.26754	56.2229	3.66109	1.60306		1.26758	56.2949	3.66113	1.6751
	1.27045	56.3074	3.664	1.68759		1.27087	56.2221	3.66442	1.60223		1.27091	56.2949	3.66446	1.6751
	1.27378	56.3039	3.66733	1.68403		1.2742	56.2221	3.66775	1.60229		1.27424	56.2936	3.66779	1.67376
	1.27711	56.3007	3.67066	1.68089		1.27753	56.2228	3.67108	1.60297		1.27757	56.2908	3.67112	1.67095
	1.28044	56.2983	3.67399	1.67843		1.28086	56.2237	3.67441	1.60387		1.28089	56.2873	3.67444	1.66748
	1.28377	56.2966	3.67732	1.6768		1.28418	56.2247	3.67773	1.60485		1.28422	56.2839	3.67777	1.6641
	1.28709	56.2959	3.68064	1.67611		1.28751	56.2266	3.68106	1.60676		1.28755	56.2813	3.6811	1.66145
	1.29042	56.2963	3.68397	1.67652		1.29084	56.2291	3.68439	1.60926		1.29088	56.2794	3.68443	1.65958
	1.29375	56.2981	3.6873	1.67823		1.29417	56.2313	3.68772	1.6115		1.29421	56.2786	3.68776	1.65877
	1.29708	56.3003	3.69063	1.68046		1.2975	56.2333	3.69105	1.61349		1.29754	56.2788	3.69108	1.65898
	1.30041	56.3029	3.69395	1.68304		1.30082	56.2348	3.69437	1.61496		1.30086	56.2799	3.69441	1.66011
	1.30373	56.3048	3.69728	1.68495		1.30415	56.2355	3.6977	1.61566		1.30419	56.2818	3.69774	1.66195
	1.30706	56.3058	3.70061	1.68601		1.30748	56.2353	3.70103	1.61544		1.30752	56.284	3.70107	1.66417
	1.31039	56.3063	3.70394	1.68645		1.31081	56.2343	3.70436	1.61448		1.31085	56.2863	3.7044	1.66648
	1.31372	56.3059	3.70727	1.68602		1.31414	56.2329	3.70769	1.61305		1.31418	56.2881	3.70772	1.66824
	1.31705	56.3046	3.71059	1.6848		1.31747	56.2307	3.71102	1.61085		1.3175	56.2893	3.71105	1.66946
	1.32037	56.3029	3.71392	1.68306		1.32079	56.2281	3.71434	1.60831		1.32083	56.29	3.71438	1.67022
	1.3237	56.3015	3.71725	1.68169		1.32412	56.2261	3.71767	1.60629		1.32416	56.2905	3.71771	1.67066
	1.32703	56.3006	3.72058	1.68077		1.32745	56.2247	3.721	1.6049		1.32749	56.2903	3.72104	1.67046
	1.33036	56.2995	3.72391	1.67967		1.33078	56.2242	3.72433	1.60434		1.33082	56.2896	3.72437	1.66978
	1.33369	56.2979	3.72723	1.67806		1.33411	56.2238	3.72766	1.60399		1.33414	56.2892	3.72769	1.66941
	1.33701	56.2965	3.73056	1.67664		1.33743	56.2236	3.73098	1.60379		1.33747	56.2897	3.73102	1.66986
	1.34034	56.2955	3.73389	1.67571		1.34076	56.2236	3.73431	1.60377		1.3408	56.2905	3.73435	1.67065
	1.34367	56.2947	3.73722	1.67492		1.34409	56.2234	3.73764	1.60361		1.34413	56.2912	3.73768	1.67136
	1.347	56.2939	3.74055	1.67405		1.34742	56.2232	3.74097	1.60337		1.34746	56.2917	3.74101	1.6719
	1.35032	56.2934	3.74387	1.67362		1.35075	56.2229	3.7443	1.60312		1.35078	56.2919	3.74433	1.67207
	1.35365	56.2932	3.7472	1.67342		1.35407	56.2231	3.74762	1.60327		1.35411	56.2916	3.74766	1.67179
	1.35698	56.293	3.75053	1.67318		1.3574	56.2237	3.75095	1.6039		1.35744	56.2901	3.75099	1.67032
	1.36031	56.2927	3.75386	1.67286		1.36073	56.2246	3.75428	1.60473		1.36077	56.2885	3.75432	1.66862
	1.36364	56.2929	3.75719	1.67312		1.36406	56.226	3.75761	1.60614		1.3641	56.2873	3.75765	1.66744
	1.36696	56.2939	3.76051	1.67405		1.36739	56.2276	3.76094	1.60773		1.36743	56.2866	3.76098	1.66682
	1.37029	56.2951	3.76384	1.67527		1.37072	56.229	3.76426	1.6092		1.37075	56.2864	3.7643	1.66658
	1.37362	56.2968	3.76717	1.67696		1.37404	56.2305	3.76759	1.61063		1.37408	56.2863	3.76763	1.66649
	1.37695	56.2987	3.7705	1.67886		1.37737	56.2319	3.77092	1.61208		1.37741	56.2866	3.77096	1.6668
	1.38027	56.3008	3.77382	1.68098		1.3807	56.2336	3.77425	1.6138		1.38074	56.287	3.77429	1.66716
	1.3836	56.3018	3.77715	1.68197		1.38403	56.2352	3.77758	1.61538		1.38407	56.2865	3.77762	1.66663
	1.38693	56.3013	3.78048	1.68148		1.38736	56.2372	3.78091	1.61733		1.38739	56.2849	3.78094	1.66506
	1.39026	56.3001	3.78381	1.68031		1.39068	56.2392	3.78423	1.61939		1.39072	56.2832	3.78427	1.6634
	1.39359	56.2987	3.78714	1.67887		1.39401	56.2409	3.78756	1.6211		1.39405	56.2818	3.7876	1.66198
	1.39691	56.2976	3.79046	1.67777		1.39734	56.2419	3.79089	1.62203		1.39738	56.2806	3.79093	1.66081
	1.40024	56.2966	3.79379	1.67677		1.40067	56.2428	3.79422	1.62295		1.40071	56.2802	3.79426	1.66034
	1.40357	56.296	3.79712	1.67612		1.404	56.2437	3.79755	1.62386		1.40404	56.2805	3.79759	1.66069
	1.4069	56.2959	3.80045	1.67603		1.40732	56.2439	3.80087	1.62403		1.40736	56.2826	3.80091	1.66278
	1.41023	56.2964	3.80377	1.67658		1.41065	56.2436	3.8042	1.62375		1.41069	56.2865	3.80424	1.66672
	1.41355	56.2976	3.8071	1.67773		1.41398	56.243	3.80753	1.62321		1.41402	56.2912	3.80757	1.67133
	1.41688	56.2996	3.81043	1.67974		1.41731	56.2427	3.81086	1.6229		1.41735	56.2954	3.8109	1.67554
	1.42021	56.3021	3.81376	1.6823		1.42064	56.2427	3.81419	1.62291		1.42068	56.2985	3.81423	1.67868
	1.42354	56.3046	3.81709	1.68473		1.42397	56.2426	3.81752	1.62281		1.424	56.3006	3.81755	1.68076
	1.42687	56.3063	3.82042	1.68642		1.42729	56.2419	3.82084	1.62204		1.42733	56.301	3.82088	1.68115
	1.43019	56.307	3.82374	1.68717		1.43062	56.2405	3.82417	1.62065		1.43066	56.299	3.82421	1.67918
	1.43352	56.3068	3.82707	1.687		1.43395	56.2389	3.8275	1.61907		1.43399	56.2954	3.82754	1.67558
	1.43685	56.3053	3.8304	1.68548		1.43728	56.2383	3.83083	1.61845		1.43732	56.2918	3.83087	1.67198
	1.44018	56.3022	3.83373	1.6824		1.44061	56.2384	3.83416	1.61858		1.44064	56.2888	3.83419	1.66899
	1.44351	56.2987	3.83705	1.67887		1.44393	56.2383	3.83748	1.61852		1.44397	56.2865	3.83752	1.66667
	1.44683	56.2959	3.84038	1.67606		1.44726	56.2386	3.84081	1.61874		1.4473	56.2854	3.84085	1.66553
	1.45016	56.2942	3.84371	1.67437		1.45059	56.2394	3.84414	1.61958		1.45063	56.2859	3.84418	1.66604
	1.45349	56.2933	3.84704	1.67348		1.45392	56.2399	3.84747	1.62012		1.45396	56.2877	3.84751	1.66787
	1.45682	56.2931	3.85037	1.67323		1.45725	56.2391	3.8508	1.61929		1.45729	56.2902	3.85084	1.67042
	1.46015	56.2945	3.85369	1.67466		1.46058	56.2365	3.85413	1.61667		1.46061	56.2933	3.85416	1.67345
	1.46347	56.2971	3.85702	1.67728		1.4639	56.2335	3.85745	1.6137		1.46394	56.2965	3.85749	1.6767
	1.4668	56.2999	3.86035	1.68003		1.46723	56.2307	3.86078	1.61087		1.46727	56.2992	3.86082	1.67939
	1.47013	56.3016	3.86368	1.68176		1.47056	56.2278	3.86411	1.60801		1.4706	56.3002	3.86415	1.68041
	1.47346	56.3016	3.86701	1.68182		1.47389	56.2257	3.86744	1.60591		1.47393	56.2998	3.86748	1.67994
	1.47678	56.3007	3.87033	1.68085		1.47722	56.2251	3.87077	1.6053		1.47725	56.2991	3.8708	1.67926
	1.48011	56.2985	3.87366	1.67866		1.48054	56.2256	3.87409	1.60582		1.48058	56.2983	3.87413	1.67852
	1.48344	56.2953	3.87699	1.67548		1.48387	56.2263	3.87742	1.60649		1.48391	56.2971	3.87746	1.67723
	1.48677	56.2919	3.88032	1.67207		1.4872	56.2264	3.88075	1.60659		1.48724	56.2952	3.88079	1.6754
	1.4901	56.2892	3.88365	1.66937		1.49053	56.2262	3.88408	1.60636		1.49057	56.2934	3.88412	1.67355
	1.49342	56.2877	3.88697	1.66787		1.49386	56.2259	3.88741	1.60608		1.49389	56.2918	3.88744	1.67195
	1.49675	56.2871	3.8903	1.66731		1.49718	56.2249	3.89073	1.60505		1.49722	56.2897	3.89077	1.66991
	1.50008	56.2872	3.89363	1.66738		1.50051	56.2232	3.89406	1.60333		1.50055	56.2869	3.8941	1.66704
	1.50341	56.2876	3.89696	1.66781		1.50384	56.221	3.89739	1.6012		1.50388	56.284	3.89743	1.6642
	1.50673	56.2882	3.90028	1.66834		1.50717	56.2196	3.90072	1.5998		1.50721	56.2824	3.90076	1.66259
	1.51006	56.2891	3.90361	1.66928		1.5105	56.2194	3.90405	1.59954		1.51054	56.282	3.90409	1.66217
	1.51339	56.2905	3.90694	1.67065		1.51383	56.2201	3.90738	1.60027		1.51386	56.2822	3.90741	1.66238
	1.51672	56.2924	3.91027	1.67261		1.51715	56.2218	3.9107	1.60199		1.51719	56.2824	3.91074	1.66254
	1.52005	56.2949	3.91359	1.67512		1.52048	56.224	3.91403	1.6042		1.52052	56.2832	3.91407	1.66335
	1.52337	56.2977	3.91692	1.67785		1.52381	56.2261	3.91736	1.60624		1.52385	56.2846	3.9174	1.66479
	1.5267	56.3004	3.92025	1.68058		1.52714	56.2271	3.92069	1.60724		1.52718	56.2857	3.92073	1.66582
	1.53003	56.3026	3.92358	1.68281		1.53047	56.2269	3.92402	1.60704		1.53051	56.286	3.92405	1.6662
	1.53336	56.3045	3.92691	1.68463		1.5338	56.2259	3.92734	1.60605		1.53383	56.2855	3.92738	1.66568
	1.53669	56.3062	3.93024	1.68632		1.53712	56.2243	3.93067	1.60451		1.53716	56.2851	3.93071	1.66528
	1.54001	56.3074	3.93356	1.68759		1.54045	56.2232	3.934	1.60337		1.54049	56.2851	3.93404	1.66529
	1.54334	56.3076	3.93689	1.68778		1.54378	56.2231	3.93733	1.60326		1.54382	56.2854	3.93737	1.66555
	1.54667	56.3066	3.94022	1.68677		1.54711	56.2239	3.94066	1.60403		1.54715	56.2854	3.94069	1.66556
	1.55	56.3051	3.94355	1.68523		1.55044	56.2251	3.94398	1.60527		1.55047	56.2853	3.94402	1.66546
	1.55333	56.304	3.94687	1.68419		1.55376	56.2265	3.94731	1.60663		1.5538	56.2852	3.94735	1.66535
	1.55665	56.3032	3.9502	1.68336		1.55709	56.2276	3.95064	1.60775		1.55713	56.2853	3.95068	1.66548
	1.55998	56.3023	3.95353	1.68251		1.56042	56.2272	3.95397	1.60733		1.56046	56.2854	3.95401	1.6656
	1.56331	56.3019	3.95686	1.68209		1.56375	56.2251	3.9573	1.60531		1.56379	56.2852	3.95734	1.66532
	1.56664	56.3022	3.96019	1.68237		1.56708	56.2233	3.96063	1.60348		1.56711	56.285	3.96066	1.66519
	1.56997	56.303	3.96351	1.68314		1.5704	56.2224	3.96395	1.60256		1.57044	56.2857	3.96399	1.66586
	1.57329	56.3036	3.96684	1.68375		1.57373	56.2221	3.96728	1.60226		1.57377	56.2873	3.96732	1.66744
	1.57662	56.3039	3.97017	1.68406		1.57706	56.2219	3.97061	1.60205		1.5771	56.2886	3.97065	1.66882
	1.57995	56.3037	3.9735	1.68383		1.58039	56.2219	3.97394	1.60212		1.58043	56.2893	3.97398	1.6695
	1.58328	56.3027	3.97682	1.68288		1.58372	56.2224	3.97727	1.6026		1.58376	56.2895	3.9773	1.66971
	1.5866	56.3014	3.98015	1.68158		1.58705	56.2224	3.98059	1.60257		1.58708	56.2889	3.98063	1.66909
	1.58993	56.3002	3.98348	1.68038		1.59037	56.2211	3.98392	1.60128		1.59041	56.2869	3.98396	1.6671
	1.59326	56.2992	3.98681	1.67932		1.5937	56.2189	3.98725	1.59911		1.59374	56.2843	3.98729	1.66451
	1.59659	56.2982	3.99014	1.67836		1.59703	56.2168	3.99058	1.59701		1.59707	56.2824	3.99062	1.66262
	1.59992	56.2979	3.99347	1.67802		1.60036	56.215	3.99391	1.59516		1.6004	56.2822	3.99395	1.66237
	1.60324	56.2985	3.99679	1.67863		1.60369	56.2135	3.99723	1.59369		1.60372	56.2831	3.99727	1.66327
	1.60657	56.2996	4.00012	1.67979		1.60701	56.2128	4.00056	1.59301		1.60705	56.2848	4.0006	1.66499
	1.6099	56.3004	4.00345	1.68062		1.61034	56.213	4.00389	1.59314		1.61038	56.2872	4.00393	1.66733
	1.61323	56.301	4.00678	1.68115		1.61367	56.2134	4.00722	1.59352		1.61371	56.2893	4.00726	1.66947
	1.61655	56.3012	4.0101	1.6814		1.617	56.2143	4.01055	1.59445		1.61704	56.2904	4.01058	1.67055
	1.61988	56.3007	4.01343	1.68087		1.62033	56.2156	4.01388	1.59579		1.62037	56.29	4.01391	1.67014
	1.62321	56.2995	4.01676	1.67972		1.62365	56.2172	4.0172	1.59734		1.62369	56.289	4.01724	1.66914
	1.62654	56.2989	4.02009	1.67903		1.62698	56.2179	4.02053	1.59809		1.62702	56.2878	4.02057	1.66792
	1.62987	56.2987	4.02342	1.6789		1.63031	56.2185	4.02386	1.59864		1.63035	56.2865	4.0239	1.66668
	1.63319	56.2988	4.02674	1.67892		1.63364	56.2189	4.02719	1.59904		1.63368	56.2852	4.02723	1.66539
	1.63652	56.2991	4.03007	1.67927		1.63697	56.2186	4.03052	1.59875		1.63701	56.2839	4.03055	1.66403
	1.63985	56.2996	4.0334	1.67978		1.6403	56.2178	4.03384	1.59801		1.64033	56.2825	4.03388	1.6627
	1.64318	56.2997	4.03673	1.67984		1.64362	56.2167	4.03717	1.59683		1.64366	56.2812	4.03721	1.66138
	1.64651	56.2986	4.04006	1.67873		1.64695	56.2157	4.0405	1.59589		1.64699	56.2806	4.04054	1.66073
	1.64983	56.2968	4.04338	1.67696		1.65028	56.2158	4.04383	1.59597		1.65032	56.2805	4.04387	1.66065
	1.65316	56.295	4.04671	1.67518		1.65361	56.2165	4.04716	1.59672		1.65365	56.2809	4.0472	1.66108
	1.65649	56.2932	4.05004	1.6734		1.65694	56.2178	4.05049	1.59801		1.65697	56.2815	4.05052	1.66171
	1.65982	56.2921	4.05337	1.6723		1.66026	56.2188	4.05381	1.59901		1.6603	56.2824	4.05385	1.66259
	1.66315	56.2925	4.0567	1.67264		1.66359	56.2199	4.05714	1.60003		1.66363	56.2831	4.05718	1.66326
	1.66647	56.294	4.06002	1.67417		1.66692	56.2217	4.06047	1.60187		1.66696	56.2831	4.06051	1.66327
	1.6698	56.2963	4.06335	1.67648		1.67025	56.2245	4.0638	1.60471		1.67029	56.282	4.06384	1.66212
	1.67313	56.2992	4.06668	1.67937		1.67358	56.2271	4.06712	1.60731		1.67362	56.28	4.06716	1.66016
	1.67646	56.3024	4.07001	1.68254		1.67691	56.2293	4.07045	1.60949		1.67694	56.2785	4.07049	1.6587
	1.67979	56.3054	4.07333	1.68552		1.68023	56.2313	4.07378	1.61142		1.68027	56.2787	4.07382	1.65884
	1.68311	56.3073	4.07666	1.68743		1.68356	56.2332	4.07711	1.61341		1.6836	56.2795	4.07715	1.65964
	1.68644	56.3081	4.07999	1.68832		1.68689	56.2336	4.08044	1.61379		1.68693	56.2799	4.08048	1.66003
	1.68977	56.3082	4.08332	1.68842		1.69022	56.2314	4.08377	1.61157		1.69026	56.2801	4.0838	1.66032
	1.6931	56.3071	4.08665	1.6873		1.69355	56.2279	4.08709	1.60808		1.69358	56.2812	4.08713	1.66133
	1.69643	56.3048	4.08997	1.68499		1.69687	56.2252	4.09042	1.6054		1.69691	56.2826	4.09046	1.66278
	1.69975	56.3013	4.0933	1.6815		1.7002	56.2234	4.09375	1.60357		1.70024	56.2826	4.09379	1.66282
	1.70308	56.2974	4.09663	1.67761		1.70353	56.2217	4.09708	1.60183		1.70357	56.2816	4.09712	1.66175
	1.70641	56.2945	4.09996	1.67469		1.70686	56.2202	4.10041	1.60038		1.7069	56.281	4.10045	1.66117
	1.70974	56.2927	4.10328	1.67289		1.71019	56.2195	4.10374	1.59969		1.71022	56.2812	4.10377	1.66141
	1.71306	56.2918	4.10661	1.67193		1.71351	56.2194	4.10706	1.59961		1.71355	56.2815	4.1071	1.66171
	1.71639	56.2919	4.10994	1.67207		1.71684	56.2189	4.11039	1.59909		1.71688	56.2812	4.11043	1.66138
	1.71972	56.2933	4.11327	1.67345		1.72017	56.2177	4.11372	1.5979		1.72021	56.2802	4.11376	1.6604
	1.72305	56.2954	4.1166	1.67561		1.7235	56.2166	4.11705	1.59678		1.72354	56.2797	4.11709	1.65991
	1.72637	56.2969	4.11992	1.67709		1.72683	56.2161	4.12038	1.59629		1.72687	56.28	4.12041	1.66018
	1.7297	56.2972	4.12325	1.6774		1.73016	56.2161	4.1237	1.59628		1.73019	56.28	4.12374	1.66018
	1.73303	56.2971	4.12658	1.67724		1.73348	56.2165	4.12703	1.59664		1.73352	56.2795	4.12707	1.6597
	1.73636	56.2962	4.12991	1.67642		1.73681	56.217	4.13036	1.59716		1.73685	56.2794	4.1304	1.65953
	1.73969	56.2943	4.13324	1.67452		1.74014	56.2175	4.13369	1.59768		1.74018	56.2798	4.13373	1.66
	1.74301	56.2915	4.13656	1.67168		1.74347	56.218	4.13702	1.59819		1.74351	56.2807	4.13705	1.66092
	1.74634	56.2886	4.13989	1.6688		1.7468	56.2184	4.14034	1.59861		1.74683	56.2814	4.14038	1.66156
	1.74967	56.2864	4.14322	1.66653		1.75012	56.2189	4.14367	1.59903		1.75016	56.2829	4.14371	1.66303
	1.753	56.2842	4.14655	1.66441		1.75345	56.219	4.147	1.59914		1.75349	56.2851	4.14704	1.66523
	1.75633	56.2824	4.14987	1.66255		1.75678	56.2185	4.15033	1.59871		1.75682	56.2875	4.15037	1.6677
	1.75965	56.2815	4.1532	1.66166		1.76011	56.2172	4.15366	1.59734		1.76015	56.29	4.15369	1.67021
	1.76298	56.2822	4.15653	1.66235		1.76344	56.2147	4.15699	1.59491		1.76347	56.2918	4.15702	1.67196
	1.76631	56.2838	4.15986	1.66394		1.76676	56.2116	4.16031	1.59181		1.7668	56.2925	4.16035	1.67263
	1.76964	56.2854	4.16319	1.6656		1.77009	56.2088	4.16364	1.58899		1.77013	56.2917	4.16368	1.67188
	1.77297	56.2868	4.16652	1.66697		1.77342	56.2068	4.16697	1.58697		1.77346	56.2896	4.16701	1.6698
	1.77629	56.2876	4.16984	1.66778		1.77675	56.2059	4.1703	1.58607		1.77679	56.2864	4.17034	1.66657
	1.77962	56.2878	4.17317	1.66793		1.78008	56.2063	4.17363	1.58646		1.78011	56.2827	4.17366	1.66289
	1.78295	56.287	4.1765	1.66714		1.7834	56.2084	4.17695	1.58853		1.78344	56.2796	4.17699	1.65978
	1.78628	56.2853	4.17983	1.66551		1.78673	56.2116	4.18028	1.59175		1.78677	56.2776	4.18032	1.6578
	1.7896	56.283	4.18315	1.66321		1.79006	56.2142	4.18361	1.5944		1.7901	56.2768	4.18365	1.65701
	1.79293	56.2806	4.18648	1.66075		1.79339	56.215	4.18694	1.5952		1.79343	56.2767	4.18698	1.65691
	1.79626	56.2785	4.18981	1.65868		1.79672	56.2145	4.19027	1.59468		1.79676	56.2773	4.19031	1.65751
	1.79959	56.2771	4.19314	1.65723		1.80005	56.2139	4.1936	1.59406		1.80008	56.2787	4.19363	1.65883
	1.80292	56.2761	4.19647	1.65624		1.80337	56.2133	4.19692	1.59351		1.80341	56.2791	4.19696	1.65931
	1.80625	56.2758	4.19979	1.65601		1.8067	56.2128	4.20025	1.59294		1.80674	56.2788	4.20029	1.65902
	1.80957	56.2771	4.20312	1.65727		1.81003	56.2124	4.20358	1.59257		1.81007	56.2773	4.20362	1.65752
	1.8129	56.2795	4.20645	1.65968		1.81336	56.2131	4.20691	1.5933		1.8134	56.2751	4.20695	1.65524
	1.81623	56.2826	4.20978	1.66273		1.81669	56.2142	4.21024	1.59439		1.81672	56.2728	4.21027	1.653
	1.81956	56.2858	4.21311	1.66602		1.82001	56.2144	4.21356	1.59461		1.82005	56.2708	4.2136	1.65102
	1.82288	56.289	4.21643	1.66915		1.82334	56.214	4.21689	1.59419		1.82338	56.2702	4.21693	1.65038
	1.82621	56.2915	4.21976	1.67168		1.82667	56.2127	4.22022	1.59291		1.82671	56.2707	4.22026	1.65084
	1.82954	56.293	4.22309	1.67322		1.83	56.2113	4.22355	1.59152		1.83004	56.2717	4.22359	1.65186
	1.83287	56.2941	4.22642	1.67424		1.83333	56.2096	4.22688	1.58978		1.83336	56.2733	4.22691	1.65345
	1.8362	56.2947	4.22975	1.67485		1.83665	56.208	4.2302	1.5882		1.83669	56.2753	4.23024	1.65544
	1.83952	56.2949	4.23307	1.67506		1.83998	56.2071	4.23353	1.58722		1.84002	56.2771	4.23357	1.65732
	1.84285	56.2948	4.2364	1.67501		1.84331	56.2065	4.23686	1.58667		1.84335	56.2791	4.2369	1.65926
	1.84618	56.2946	4.23973	1.67478		1.84664	56.2061	4.24019	1.58629		1.84668	56.2804	4.24023	1.66054
	1.84951	56.294	4.24306	1.67421		1.84997	56.2054	4.24352	1.58561		1.85001	56.2811	4.24356	1.66131
	1.85284	56.2931	4.24638	1.67326		1.8533	56.2049	4.24685	1.58506		1.85333	56.2813	4.24688	1.66145
	1.85616	56.292	4.24971	1.67219		1.85662	56.206	4.25017	1.58614		1.85666	56.2808	4.25021	1.66102
	1.85949	56.291	4.25304	1.67119		1.85995	56.2087	4.2535	1.58889		1.85999	56.2801	4.25354	1.66031
	1.86282	56.29	4.25637	1.67013		1.86328	56.2119	4.25683	1.59203		1.86332	56.2789	4.25687	1.65905
	1.86615	56.289	4.2597	1.66915		1.86661	56.2145	4.26016	1.59468		1.86665	56.2775	4.2602	1.65766
	1.86947	56.2884	4.26302	1.66853		1.86994	56.2173	4.26349	1.59744		1.86997	56.2757	4.26352	1.65587
	1.8728	56.288	4.26635	1.66821		1.87326	56.22	4.26681	1.60019		1.8733	56.2741	4.26685	1.6543
	1.87613	56.288	4.26968	1.66821		1.87659	56.2214	4.27014	1.60157		1.87663	56.2735	4.27018	1.65363
	1.87946	56.2882	4.27301	1.6684		1.87992	56.2223	4.27347	1.60247		1.87996	56.2728	4.27351	1.65293
	1.88279	56.2883	4.27634	1.66848		1.88325	56.2227	4.2768	1.60288		1.88329	56.2715	4.27684	1.65171
	1.88611	56.2884	4.27966	1.66858		1.88658	56.2232	4.28013	1.60334		1.88661	56.2697	4.28016	1.64988
	1.88944	56.2887	4.28299	1.66887		1.8899	56.2236	4.28345	1.60379		1.88994	56.2685	4.28349	1.64865
	1.89277	56.2889	4.28632	1.66905		1.89323	56.2238	4.28678	1.60397		1.89327	56.2684	4.28682	1.64855
	1.8961	56.2888	4.28965	1.66894		1.89656	56.2239	4.29011	1.60405		1.8966	56.2688	4.29015	1.64894
	1.89943	56.2883	4.29298	1.66843		1.89989	56.2221	4.29344	1.60225		1.89993	56.2696	4.29348	1.64981
	1.90275	56.2878	4.2963	1.66796		1.90322	56.2181	4.29677	1.59823		1.90326	56.2712	4.2968	1.65141
	1.90608	56.2877	4.29963	1.66787		1.90655	56.2138	4.3001	1.59397		1.90658	56.2739	4.30013	1.65403
	1.90941	56.2879	4.30296	1.66803		1.90987	56.2102	4.30342	1.59037		1.90991	56.2766	4.30346	1.65676
	1.91274	56.2881	4.30629	1.6683		1.9132	56.2074	4.30675	1.58758		1.91324	56.2789	4.30679	1.6591
	1.91606	56.2887	4.30961	1.66886		1.91653	56.2049	4.31008	1.58509		1.91657	56.2813	4.31012	1.66149
	1.91939	56.29	4.31294	1.67019		1.91986	56.2029	4.31341	1.5831		1.9199	56.2845	4.31345	1.66468
	1.92272	56.292	4.31627	1.67219		1.92319	56.2012	4.31674	1.58134		1.92322	56.2881	4.31677	1.66827
	1.92605	56.2943	4.3196	1.67445		1.92651	56.1999	4.32006	1.58009		1.92655	56.2905	4.3201	1.67063
	1.92938	56.2967	4.32293	1.67683		1.92984	56.1991	4.32339	1.57926		1.92988	56.2918	4.32343	1.67193
	1.9327	56.2991	4.32625	1.67929		1.93317	56.1983	4.32672	1.57846		1.93321	56.292	4.32676	1.67219
	1.93603	56.3017	4.32958	1.6819		1.9365	56.1979	4.33005	1.57811		1.93654	56.2918	4.33009	1.67194
	1.93936	56.304	4.33291	1.68422		1.93983	56.1983	4.33338	1.57842		1.93987	56.2896	4.33342	1.66976
	1.94269	56.3058	4.33624	1.686		1.94316	56.1998	4.33671	1.57996		1.94319	56.2862	4.33674	1.66633
	1.94602	56.3073	4.33957	1.6875		1.94648	56.2019	4.34003	1.58206		1.94652	56.2832	4.34007	1.66333
	1.94934	56.3086	4.34289	1.68878		1.94981	56.2039	4.34336	1.58408		1.94985	56.2807	4.3434	1.66085
	1.95267	56.31	4.34622	1.69019		1.95314	56.2054	4.34669	1.58555		1.95318	56.2783	4.34673	1.65843
	1.956	56.3114	4.34955	1.6916		1.95647	56.2061	4.35002	1.5863		1.95651	56.2753	4.35006	1.65543
	1.95933	56.3123	4.35288	1.69246		1.9598	56.2058	4.35335	1.58601		1.95983	56.2724	4.35338	1.65256
	1.96266	56.3128	4.3562	1.69293		1.96313	56.2047	4.35667	1.58487		1.96316	56.2702	4.35671	1.65042
	1.96598	56.313	4.35953	1.69318		1.96645	56.2035	4.36	1.58365		1.96649	56.2689	4.36004	1.6491
	1.96931	56.3127	4.36286	1.69288		1.96978	56.2024	4.36333	1.58259		1.96982	56.2681	4.36337	1.64827
	1.97264	56.3112	4.36619	1.69141		1.97311	56.2017	4.36666	1.5819		1.97315	56.2676	4.3667	1.64776
	1.97597	56.3086	4.36952	1.68875		1.97644	56.2012	4.36999	1.5814		1.97647	56.2665	4.37002	1.6467
	1.9793	56.3056	4.37284	1.68582		1.97976	56.2011	4.37331	1.58132		1.9798	56.2649	4.37335	1.64504
	1.98262	56.3029	4.37617	1.68306		1.98309	56.2019	4.37664	1.58206		1.98313	56.2628	4.37668	1.643
	1.98595	56.3003	4.3795	1.68051		1.98642	56.2025	4.37997	1.58268		1.98646	56.26	4.38001	1.64019
	1.98928	56.2984	4.38283	1.67856		1.98975	56.2031	4.3833	1.58327		1.98979	56.2575	4.38334	1.63765
	1.99261	56.2978	4.38616	1.678		1.99308	56.2035	4.38663	1.58365		1.99312	56.2559	4.38667	1.63602
	1.99593	56.2988	4.38948	1.67894		1.99641	56.2039	4.38996	1.58404		1.99644	56.2556	4.38999	1.63576
	1.99926	56.3001	4.39281	1.68026		1.99973	56.2043	4.39328	1.58452		1.99977	56.2566	4.39332	1.63675
	2.00259	56.3012	4.39614	1.68139		2.00306	56.2038	4.39661	1.58402		2.0031	56.2582	4.39665	1.6384
	2.00592	56.3023	4.39947	1.68243		2.00639	56.2028	4.39994	1.58301		2.00643	56.2607	4.39998	1.64087
	2.00925	56.3031	4.4028	1.68328		2.00972	56.2021	4.40327	1.58227		2.00976	56.263	4.40331	1.64319
	2.01257	56.3033	4.40612	1.68344		2.01305	56.2018	4.4066	1.58192		2.01308	56.2649	4.40663	1.64507
	2.0159	56.3025	4.40945	1.68264		2.01638	56.2017	4.40992	1.5819		2.01641	56.2662	4.40996	1.64636
	2.01923	56.3014	4.41278	1.68153		2.0197	56.2012	4.41325	1.58141		2.01974	56.2673	4.41329	1.64745
	2.02256	56.3007	4.41611	1.68089		2.02303	56.2011	4.41658	1.58128		2.02307	56.2678	4.41662	1.64802
	2.02589	56.3002	4.41943	1.68038		2.02636	56.202	4.41991	1.58218		2.0264	56.2677	4.41995	1.64792
	2.02921	56.2997	4.42276	1.67984		2.02969	56.2032	4.42324	1.58342		2.02973	56.2678	4.42328	1.64793
	2.03254	56.2994	4.42609	1.67957		2.03302	56.2043	4.42657	1.5845		2.03305	56.2678	4.4266	1.64797
	2.03587	56.2994	4.42942	1.67955		2.03634	56.205	4.42989	1.58521		2.03638	56.2679	4.42993	1.64807
	2.0392	56.2995	4.43275	1.67971		2.03967	56.205	4.43322	1.58513		2.03971	56.2677	4.43326	1.64784
	2.04252	56.2995	4.43607	1.67972		2.043	56.2045	4.43655	1.58466		2.04304	56.2674	4.43659	1.64761
	2.04585	56.299	4.4394	1.6792		2.04633	56.2034	4.43988	1.58355		2.04637	56.2675	4.43992	1.64771
	2.04918	56.298	4.44273	1.67816		2.04966	56.2023	4.44321	1.58251		2.04969	56.2672	4.44324	1.64734
	2.05251	56.2965	4.44606	1.67668		2.05298	56.2018	4.44653	1.58194		2.05302	56.2668	4.44657	1.64699
	2.05584	56.2944	4.44939	1.67458		2.05631	56.2021	4.44986	1.58225		2.05635	56.2667	4.4499	1.64684
	2.05916	56.2916	4.45271	1.67182		2.05964	56.2042	4.45319	1.58435		2.05968	56.267	4.45323	1.64713
	2.06249	56.2889	4.45604	1.66904		2.06297	56.2073	4.45652	1.58743		2.06301	56.2676	4.45656	1.64774
	2.06582	56.2868	4.45937	1.66698		2.0663	56.2101	4.45985	1.59028		2.06634	56.2679	4.45988	1.64811
	2.06915	56.2856	4.4627	1.66578		2.06962	56.2122	4.46317	1.59235		2.06966	56.2683	4.46321	1.64845
	2.07248	56.285	4.46603	1.66522		2.07295	56.2139	4.4665	1.5941		2.07299	56.2685	4.46654	1.64872
	2.0758	56.2849	4.46935	1.66505		2.07628	56.2151	4.46983	1.59528		2.07632	56.2692	4.46987	1.64941
	2.07913	56.2856	4.47268	1.66581		2.07961	56.215	4.47316	1.59517		2.07965	56.2704	4.4732	1.65052
	2.08246	56.2877	4.47601	1.66789		2.08294	56.214	4.47649	1.5942		2.08297	56.2718	4.47652	1.65202
	2.08579	56.2907	4.47934	1.67084		2.08627	56.2132	4.47982	1.59334		2.0863	56.2729	4.47985	1.65307
	2.08912	56.2942	4.48266	1.67435		2.08959	56.2128	4.48314	1.59294		2.08963	56.2743	4.48318	1.65442
	2.09244	56.298	4.48599	1.67821		2.09292	56.2123	4.48647	1.59245		2.09296	56.2758	4.48651	1.65602
	2.09577	56.3023	4.48932	1.68248		2.09625	56.212	4.4898	1.59218		2.09629	56.2774	4.48984	1.65762
	2.0991	56.3064	4.49265	1.6866		2.09958	56.2121	4.49313	1.59231		2.09962	56.2792	4.49317	1.65935
	2.10243	56.3091	4.49598	1.68931		2.10291	56.2121	4.49646	1.59231		2.10294	56.2805	4.49649	1.66069
	2.10575	56.3103	4.4993	1.69051		2.10623	56.212	4.49978	1.59216		2.10627	56.2822	4.49982	1.66233
	2.10908	56.3107	4.50263	1.69089		2.10956	56.2116	4.50311	1.59177		2.1096	56.2835	4.50315	1.66363
	2.11241	56.311	4.50596	1.69113		2.11289	56.211	4.50644	1.59116		2.11293	56.284	4.50648	1.66416
	2.11574	56.3112	4.50929	1.69136		2.11622	56.2105	4.50977	1.59071		2.11626	56.2837	4.50981	1.6639
	2.11907	56.3116	4.51262	1.69179		2.11955	56.2103	4.5131	1.5905		2.11958	56.2823	4.51313	1.66243
	2.12239	56.3127	4.51594	1.69292		2.12288	56.2105	4.51642	1.59065		2.12291	56.2802	4.51646	1.66034
	2.12572	56.3145	4.51927	1.69468		2.1262	56.2114	4.51975	1.59157		2.12624	56.2776	4.51979	1.65773
	2.12905	56.3161	4.5226	1.69632		2.12953	56.2131	4.52308	1.59331		2.12957	56.275	4.52312	1.65522
	2.13238	56.317	4.52593	1.6972		2.13286	56.216	4.52641	1.59619		2.1329	56.2732	4.52645	1.65337
	2.13571	56.3176	4.52926	1.69773		2.13619	56.2185	4.52974	1.59867		2.13623	56.2728	4.52978	1.65293
	2.13903	56.3178	4.53258	1.69801		2.13952	56.2201	4.53307	1.60032		2.13955	56.2735	4.5331	1.65369
	2.14236	56.3175	4.53591	1.69767		2.14284	56.2215	4.53639	1.60168		2.14288	56.2754	4.53643	1.65552
	2.14569	56.3165	4.53924	1.6967		2.14617	56.2231	4.53972	1.60323		2.14621	56.2781	4.53976	1.65826
	2.14902	56.3152	4.54257	1.69538		2.1495	56.2247	4.54305	1.60489		2.14954	56.281	4.54309	1.66121
	2.15234	56.3139	4.54589	1.69405		2.15283	56.2259	4.54638	1.60605		2.15287	56.2837	4.54641	1.66391
	2.15567	56.3126	4.54922	1.69278		2.15616	56.2267	4.54971	1.60683		2.15619	56.2854	4.54974	1.66558
	2.159	56.3111	4.55255	1.69126		2.15949	56.2274	4.55303	1.60757		2.15952	56.2862	4.55307	1.66638
	2.16233	56.3093	4.55588	1.68951		2.16281	56.228	4.55636	1.6082		2.16285	56.2857	4.5564	1.66589
	2.16566	56.308	4.55921	1.6882		2.16614	56.228	4.55969	1.60813		2.16618	56.2835	4.55973	1.66363
	2.16899	56.3073	4.56253	1.68752		2.16947	56.2277	4.56302	1.60783		2.16951	56.28	4.56306	1.6602
	2.17231	56.307	4.56586	1.6872		2.1728	56.2275	4.56635	1.60763		2.17284	56.2768	4.56638	1.65699
	2.17564	56.3064	4.56919	1.68661		2.17613	56.2268	4.56968	1.60693		2.17616	56.274	4.56971	1.65419
	2.17897	56.3057	4.57252	1.68583		2.17945	56.2259	4.573	1.60611		2.17949	56.2715	4.57304	1.65165
	2.1823	56.305	4.57585	1.68517		2.18278	56.2252	4.57633	1.60534		2.18282	56.2692	4.57637	1.64938
	2.18562	56.3042	4.57917	1.68438		2.18611	56.2249	4.57966	1.60503		2.18615	56.2682	4.5797	1.64837
	2.18895	56.3034	4.5825	1.68357		2.18944	56.2243	4.58299	1.60446		2.18948	56.2686	4.58303	1.64877
	2.19228	56.3032	4.58583	1.68333		2.19277	56.2232	4.58632	1.60337		2.1928	56.2696	4.58635	1.6498
	2.19561	56.304	4.58916	1.68413		2.1961	56.2224	4.58964	1.60253		2.19613	56.2714	4.58968	1.65156
	2.19894	56.3051	4.59248	1.68528		2.19942	56.222	4.59297	1.60213		2.19946	56.2735	4.59301	1.65368
	2.20226	56.306	4.59581	1.68619		2.20275	56.2217	4.5963	1.6019		2.20279	56.2755	4.59634	1.65564
	2.20559	56.3066	4.59914	1.68676		2.20608	56.2214	4.59963	1.60156		2.20612	56.2771	4.59967	1.65725
	2.20892	56.3068	4.60247	1.68702		2.20941	56.2212	4.60296	1.60134		2.20945	56.2776	4.60299	1.65782
	2.21225	56.3069	4.6058	1.68706		2.21273	56.2209	4.60628	1.60107		2.21277	56.2768	4.60632	1.657
	2.21557	56.3066	4.60912	1.68673		2.21606	56.2204	4.60961	1.60056		2.2161	56.2746	4.60965	1.65478
	2.2189	56.3061	4.61245	1.68631		2.21939	56.2201	4.61294	1.60028		2.21943	56.2718	4.61298	1.65197
	2.22223	56.3059	4.61578	1.68605		2.22272	56.2198	4.61627	1.59995		2.22276	56.2689	4.61631	1.6491
	2.22556	56.3057	4.61911	1.68591		2.22605	56.2197	4.6196	1.59988		2.22608	56.267	4.61963	1.6472
	2.22889	56.3058	4.62244	1.68594		2.22938	56.2201	4.62293	1.60023		2.22941	56.268	4.62296	1.64815
	2.23221	56.306	4.62576	1.68617		2.2327	56.2213	4.62625	1.6015		2.23274	56.271	4.62629	1.65122
	2.23554	56.3062	4.62909	1.68642		2.23603	56.2238	4.62958	1.60396		2.23607	56.2747	4.62962	1.65487
	2.23887	56.3061	4.63242	1.68628		2.23936	56.2265	4.63291	1.60671		2.2394	56.278	4.63295	1.65817
	2.2422	56.3056	4.63575	1.68581		2.24269	56.2286	4.63624	1.60875		2.24273	56.2805	4.63628	1.66066
	2.24553	56.3053	4.63908	1.68551		2.24602	56.2296	4.63957	1.60973		2.24605	56.2814	4.6396	1.66161
	2.24885	56.3052	4.6424	1.68533		2.24934	56.2297	4.64289	1.60984		2.24938	56.2794	4.64293	1.65957
	2.25218	56.3045	4.64573	1.68467		2.25267	56.2288	4.64622	1.60895		2.25271	56.2749	4.64626	1.65505
	2.25551	56.3034	4.64906	1.68359		2.256	56.2269	4.64955	1.60709		2.25604	56.2698	4.64959	1.64994
	2.25884	56.3023	4.65239	1.68249		2.25933	56.2248	4.65288	1.60496		2.25937	56.2655	4.65292	1.64567
	2.26216	56.3019	4.65571	1.68203		2.26266	56.2237	4.65621	1.60383		2.26269	56.2619	4.65624	1.6421
	2.26549	56.3019	4.65904	1.68203		2.26599	56.2239	4.65953	1.60411		2.26602	56.2593	4.65957	1.6395
	2.26882	56.3016	4.66237	1.68179		2.26931	56.2245	4.66286	1.60468		2.26935	56.2578	4.6629	1.63792
	2.27215	56.301	4.6657	1.68122		2.27264	56.2249	4.66619	1.60503		2.27268	56.257	4.66623	1.63714
	2.27548	56.3004	4.66903	1.68055		2.27597	56.2248	4.66952	1.60501		2.27601	56.2567	4.66956	1.63686
	2.27881	56.2999	4.67235	1.68011		2.2793	56.2248	4.67285	1.60494		2.27934	56.2564	4.67288	1.63655
	2.28213	56.2997	4.67568	1.67984		2.28263	56.2246	4.67618	1.60475		2.28266	56.256	4.67621	1.63614
	2.28546	56.2992	4.67901	1.67934		2.28595	56.2234	4.6795	1.60354		2.28599	56.2554	4.67954	1.63557
	2.28879	56.299	4.68234	1.67916		2.28928	56.2218	4.68283	1.60193		2.28932	56.255	4.68287	1.63517
	2.29212	56.2995	4.68567	1.67968		2.29261	56.2204	4.68616	1.60059		2.29265	56.2548	4.6862	1.63501
	2.29544	56.3	4.68899	1.68018		2.29594	56.2196	4.68949	1.59974		2.29598	56.2548	4.68952	1.63501
	2.29877	56.3	4.69232	1.68016		2.29927	56.2186	4.69282	1.59874		2.2993	56.2551	4.69285	1.63531
	2.3021	56.3001	4.69565	1.68029		2.3026	56.2173	4.69614	1.59743		2.30263	56.2565	4.69618	1.63671
	2.30543	56.3013	4.69898	1.68151		2.30592	56.2161	4.69947	1.59624		2.30596	56.2593	4.69951	1.6395
	2.30876	56.3034	4.7023	1.68354		2.30925	56.2151	4.7028	1.59525		2.30929	56.2625	4.70284	1.64265
	2.31208	56.3057	4.70563	1.68585		2.31258	56.2147	4.70613	1.59483		2.31262	56.2654	4.70617	1.64556
	2.31541	56.3083	4.70896	1.68847		2.31591	56.2148	4.70946	1.59502		2.31595	56.2687	4.70949	1.64886
	2.31874	56.3113	4.71229	1.69143		2.31923	56.2155	4.71278	1.59572		2.31927	56.2722	4.71282	1.65241
	2.32207	56.3142	4.71562	1.69442		2.32256	56.2167	4.71611	1.59683		2.3226	56.2753	4.71615	1.65548
	2.32539	56.3161	4.71894	1.6963		2.32589	56.2187	4.71944	1.59891		2.32593	56.2773	4.71948	1.65745
	2.32872	56.3167	4.72227	1.69692		2.32922	56.2211	4.72277	1.60128		2.32926	56.2785	4.72281	1.65866
	2.33205	56.3167	4.7256	1.69686		2.33255	56.2229	4.7261	1.60312		2.33259	56.2796	4.72614	1.65975
	2.33538	56.316	4.72893	1.69622		2.33588	56.2237	4.72942	1.60389		2.33591	56.28	4.72946	1.66021
	2.33871	56.3147	4.73226	1.6949		2.3392	56.2238	4.73275	1.60397		2.33924	56.279	4.73279	1.65917
	2.34204	56.3129	4.73558	1.69304		2.34253	56.2235	4.73608	1.60366		2.34257	56.276	4.73612	1.6562
	2.34536	56.3112	4.73891	1.69133		2.34586	56.2226	4.73941	1.6028		2.3459	56.2721	4.73945	1.65231
	2.34869	56.31	4.74224	1.69017		2.34919	56.222	4.74274	1.6022		2.34923	56.2687	4.74277	1.64886
	2.35202	56.3088	4.74557	1.68898		2.35252	56.2223	4.74607	1.60251		2.35256	56.2656	4.7461	1.64575
	2.35535	56.3072	4.7489	1.68741		2.35584	56.2228	4.74939	1.60294		2.35588	56.2633	4.74943	1.64348
	2.35867	56.3055	4.75222	1.68571		2.35917	56.2232	4.75272	1.60332		2.35921	56.2619	4.75276	1.64211
	2.362	56.3039	4.75555	1.68411		2.3625	56.2235	4.75605	1.60369		2.36254	56.2619	4.75609	1.6421
	2.36533	56.3028	4.75888	1.68295		2.36583	56.2243	4.75938	1.60443		2.36587	56.263	4.75942	1.64321
	2.36866	56.3024	4.76221	1.68257		2.36916	56.2253	4.76271	1.6055		2.36919	56.2651	4.76274	1.64531
	2.37199	56.303	4.76553	1.68321		2.37249	56.2264	4.76604	1.60653		2.37252	56.2678	4.76607	1.64793
	2.37531	56.3043	4.76886	1.68452		2.37581	56.2276	4.76936	1.60776		2.37585	56.2699	4.7694	1.65006
	2.37864	56.3062	4.77219	1.68639		2.37914	56.2285	4.77269	1.60863		2.37918	56.2714	4.77273	1.65158
	2.38197	56.3085	4.77552	1.68864		2.38247	56.2288	4.77602	1.60894		2.38251	56.2726	4.77606	1.65274
	2.3853	56.3106	4.77885	1.69074		2.3858	56.2283	4.77935	1.60843		2.38584	56.2724	4.77938	1.65258
	2.38863	56.3117	4.78217	1.69188		2.38913	56.2275	4.78268	1.60766		2.38916	56.2708	4.78271	1.65093
	2.39195	56.3117	4.7855	1.69186		2.39245	56.2266	4.786	1.6068		2.39249	56.2677	4.78604	1.64784
	2.39528	56.3114	4.78883	1.69158		2.39578	56.2259	4.78933	1.60604		2.39582	56.2643	4.78937	1.64447
	2.39861	56.3119	4.79216	1.69206		2.39911	56.2264	4.79266	1.60661		2.39915	56.261	4.7927	1.64115
	2.40194	56.3131	4.79549	1.69326		2.40244	56.2287	4.79599	1.60887		2.40248	56.2581	4.79603	1.63824
	2.40526	56.3144	4.79881	1.69456		2.40577	56.2319	4.79932	1.61204		2.4058	56.2559	4.79935	1.63611
	2.40859	56.3154	4.80214	1.69559		2.4091	56.2343	4.80264	1.61443		2.40913	56.2546	4.80268	1.63474
	2.41192	56.316	4.80547	1.69613		2.41242	56.2351	4.80597	1.61529		2.41246	56.254	4.80601	1.63416
	2.41525	56.3157	4.8088	1.69585		2.41575	56.2352	4.8093	1.61536		2.41579	56.2542	4.80934	1.63434
	2.41858	56.3143	4.81212	1.6945		2.41908	56.235	4.81263	1.61521		2.41912	56.2557	4.81267	1.63583
	2.4219	56.3123	4.81545	1.69246		2.42241	56.2345	4.81596	1.61471		2.42245	56.2584	4.81599	1.63855
	2.42523	56.3101	4.81878	1.69023		2.42574	56.234	4.81929	1.61422		2.42577	56.2624	4.81932	1.64261
	2.42856	56.3077	4.82211	1.68792		2.42906	56.2343	4.82261	1.61444		2.4291	56.2671	4.82265	1.64725
	2.43189	56.3057	4.82544	1.68589		2.43239	56.2355	4.82594	1.61564		2.43243	56.2717	4.82598	1.65184
	2.43522	56.304	4.82877	1.68412		2.43572	56.2371	4.82927	1.61728		2.43576	56.2765	4.82931	1.65662
	2.43854	56.3029	4.83209	1.68309		2.43905	56.239	4.8326	1.61914		2.43909	56.2803	4.83263	1.66049
	2.44187	56.3027	4.83542	1.6829		2.44238	56.2407	4.83593	1.62084		2.44241	56.2826	4.83596	1.66273
	2.4452	56.3037	4.83875	1.68391		2.4457	56.2422	4.83925	1.62239		2.44574	56.2833	4.83929	1.66346
	2.44853	56.3058	4.84208	1.68596		2.44903	56.2437	4.84258	1.62387		2.44907	56.2835	4.84262	1.6637
	2.45186	56.3086	4.8454	1.68877		2.45236	56.2454	4.84591	1.62553		2.4524	56.2837	4.84595	1.6639
	2.45518	56.3121	4.84873	1.69229		2.45569	56.2469	4.84924	1.62712		2.45573	56.2835	4.84928	1.6637
	2.45851	56.316	4.85206	1.69621		2.45902	56.2473	4.85257	1.62744		2.45906	56.2831	4.8526	1.66329
	2.46184	56.3196	4.85539	1.69981		2.46235	56.246	4.8559	1.62621		2.46238	56.283	4.85593	1.66317
	2.46517	56.3219	4.85872	1.70206		2.46567	56.2439	4.85922	1.62406		2.46571	56.2827	4.85926	1.66284
	2.46849	56.3226	4.86204	1.70273		2.469	56.2412	4.86255	1.62136		2.46904	56.2819	4.86259	1.66203
	2.47182	56.3221	4.86537	1.70229		2.47233	56.2383	4.86588	1.61844		2.47237	56.2807	4.86592	1.66088
	2.47515	56.3214	4.8687	1.70153		2.47566	56.2353	4.86921	1.61549		2.4757	56.2791	4.86925	1.65928
	2.47848	56.3204	4.87203	1.70062		2.47899	56.2328	4.87254	1.61298		2.47902	56.2771	4.87257	1.65728
	2.48181	56.3193	4.87536	1.69947		2.48231	56.2315	4.87586	1.61164		2.48235	56.2751	4.8759	1.65523
	2.48513	56.3182	4.87868	1.69834		2.48564	56.2317	4.87919	1.61185		2.48568	56.2732	4.87923	1.65338
	2.48846	56.3169	4.88201	1.69709		2.48897	56.2332	4.88252	1.61335		2.48901	56.2715	4.88256	1.65171
	2.49179	56.3159	4.88534	1.69609		2.4923	56.2352	4.88585	1.61539		2.49234	56.27	4.88589	1.65022
	2.49512	56.3154	4.88867	1.69555		2.49563	56.2371	4.88918	1.61731		2.49566	56.2689	4.88921	1.64909
	2.49844	56.3144	4.89199	1.69462		2.49896	56.2389	4.8925	1.61905		2.49899	56.2684	4.89254	1.64855
	2.50177	56.3128	4.89532	1.69296		2.50228	56.2406	4.89583	1.6208		2.50232	56.2683	4.89587	1.64843
	2.5051	56.3105	4.89865	1.69069		2.50561	56.242	4.89916	1.62219		2.50565	56.2679	4.8992	1.64804
	2.50843	56.3085	4.90198	1.68863		2.50894	56.2429	4.90249	1.62307		2.50898	56.2666	4.90253	1.64681
	2.51176	56.3069	4.90531	1.68705		2.51227	56.2435	4.90582	1.62367		2.51231	56.2645	4.90585	1.64467
	2.51509	56.3057	4.90863	1.6859		2.5156	56.2438	4.90915	1.62396		2.51563	56.2627	4.90918	1.64291
	2.51841	56.3053	4.91196	1.68552		2.51892	56.2441	4.91247	1.62429		2.51896	56.2622	4.91251	1.64234
	2.52174	56.3058	4.91529	1.68594		2.52225	56.244	4.9158	1.62415		2.52229	56.2623	4.91584	1.6425
	2.52507	56.3069	4.91862	1.68712		2.52558	56.2428	4.91913	1.62302		2.52562	56.2632	4.91917	1.64339
	2.5284	56.3087	4.92195	1.68887		2.52891	56.241	4.92246	1.62115		2.52895	56.2648	4.92249	1.64498
	2.53172	56.3105	4.92527	1.69064		2.53224	56.2388	4.92579	1.61895		2.53227	56.2666	4.92582	1.64675
	2.53505	56.3112	4.9286	1.69142		2.53556	56.2368	4.92911	1.61699		2.5356	56.2675	4.92915	1.64769
	2.53838	56.311	4.93193	1.69118		2.53889	56.2351	4.93244	1.61532		2.53893	56.2669	4.93248	1.64704
	2.54171	56.3111	4.93526	1.69126		2.54222	56.2339	4.93577	1.6141		2.54226	56.265	4.93581	1.64516
	2.54504	56.312	4.93858	1.69214		2.54555	56.2333	4.9391	1.61345		2.54559	56.2625	4.93914	1.6427
	2.54836	56.3137	4.94191	1.69388		2.54888	56.2332	4.94243	1.61338		2.54891	56.2602	4.94246	1.64032
	2.55169	56.3161	4.94524	1.69628		2.55221	56.2333	4.94576	1.61343		2.55224	56.2579	4.94579	1.63808
	2.55502	56.3194	4.94857	1.69957		2.55553	56.2333	4.94908	1.61351		2.55557	56.2561	4.94912	1.63623
	2.55835	56.323	4.9519	1.70314		2.55886	56.2333	4.95241	1.61347		2.5589	56.2546	4.95245	1.6348
	2.56168	56.3258	4.95522	1.706		2.56219	56.2331	4.95574	1.61329		2.56223	56.2531	4.95578	1.63324
	2.565	56.3279	4.95855	1.70808		2.56552	56.2328	4.95907	1.613		2.56556	56.2511	4.95911	1.63126
	2.56833	56.329	4.96188	1.70919		2.56885	56.2325	4.9624	1.61263		2.56888	56.2481	4.96243	1.62826
	2.57166	56.3287	4.96521	1.70886		2.57217	56.2318	4.96572	1.61194		2.57221	56.2447	4.96576	1.62489
	2.57499	56.3276	4.96854	1.70776		2.5755	56.2304	4.96905	1.61062		2.57554	56.2422	4.96909	1.62236
	2.57831	56.3265	4.97186	1.70668		2.57883	56.229	4.97238	1.60917		2.57887	56.2403	4.97242	1.62043
	2.58164	56.3254	4.97519	1.70558		2.58216	56.2278	4.97571	1.60795		2.5822	56.24	4.97574	1.62017
	2.58497	56.3239	4.97852	1.7041		2.58549	56.2267	4.97904	1.60691		2.58552	56.2418	4.97907	1.62196
	2.5883	56.3222	4.98185	1.70234		2.58881	56.2262	4.98236	1.60639		2.58885	56.2451	4.9824	1.62525
	2.59163	56.3211	4.98517	1.70131		2.59214	56.2264	4.98569	1.60659		2.59218	56.249	4.98573	1.62922
	2.59495	56.3204	4.9885	1.70055		2.59547	56.2276	4.98902	1.60773		2.59551	56.2527	4.98906	1.63291
	2.59828	56.3187	4.99183	1.69891		2.5988	56.2294	4.99235	1.60961		2.59884	56.2557	4.99239	1.63591
	2.60161	56.3168	4.99516	1.69694		2.60213	56.2313	4.99568	1.61151		2.60216	56.2574	4.99571	1.63756
	2.60494	56.3151	4.99849	1.69529		2.60546	56.2333	4.999	1.61352		2.60549	56.2571	4.99904	1.63724
	2.60827	56.3137	5.00182	1.6939		2.60878	56.2352	5.00233	1.61534		2.60882	56.256	5.00237	1.63618
	2.61159	56.3126	5.00514	1.69275		2.61211	56.2365	5.00566	1.61667		2.61215	56.2553	5.0057	1.63547
	2.61492	56.3119	5.00847	1.69206		2.61544	56.2375	5.00899	1.61762		2.61548	56.2551	5.00903	1.63526
	2.61825	56.3125	5.0118	1.69264		2.61877	56.2384	5.01232	1.61859		2.61881	56.2555	5.01235	1.63571
	2.62158	56.314	5.01513	1.69419		2.6221	56.2395	5.01565	1.61967		2.62213	56.2565	5.01568	1.63667
	2.62491	56.3158	5.01845	1.69597		2.62542	56.24	5.01897	1.62017		2.62546	56.2579	5.01901	1.63811
	2.62823	56.3177	5.02178	1.69782		2.62875	56.24	5.0223	1.62022		2.62879	56.2592	5.02234	1.63937
	2.63156	56.319	5.02511	1.69917		2.63208	56.2404	5.02563	1.62054		2.63212	56.2599	5.02567	1.64008
	2.63489	56.3199	5.02844	1.70012		2.63541	56.2411	5.02896	1.62125		2.63545	56.2604	5.029	1.64062
	2.63822	56.3204	5.03177	1.70054		2.63874	56.2412	5.03229	1.62142		2.63877	56.2605	5.03232	1.64067
	2.64154	56.3203	5.03509	1.7005		2.64207	56.24	5.03561	1.62022		2.6421	56.26	5.03565	1.64014
	2.64487	56.32	5.03842	1.70017		2.64539	56.2383	5.03894	1.61846		2.64543	56.2591	5.03898	1.63929
	2.6482	56.3204	5.04175	1.70053		2.64872	56.2366	5.04227	1.61673		2.64876	56.258	5.04231	1.63815
	2.65153	56.3221	5.04508	1.70224		2.65205	56.2344	5.0456	1.61454		2.65209	56.2566	5.04564	1.63675
	2.65486	56.3243	5.04841	1.70443		2.65538	56.232	5.04893	1.61221		2.65542	56.255	5.04896	1.63514
	2.65818	56.3255	5.05173	1.70569		2.65871	56.2297	5.05226	1.60989		2.65874	56.2539	5.05229	1.63409
	2.66151	56.326	5.05506	1.70615		2.66203	56.2281	5.05558	1.60824		2.66207	56.2537	5.05562	1.63382
	2.66484	56.3261	5.05839	1.70623		2.66536	56.2278	5.05891	1.60797		2.6654	56.254	5.05895	1.63415
	2.66817	56.3252	5.06172	1.70534		2.66869	56.2288	5.06224	1.60901		2.66873	56.2547	5.06228	1.63488
	2.6715	56.3218	5.06504	1.70201		2.67202	56.2303	5.06557	1.61052		2.67206	56.2557	5.0656	1.63591
	2.67482	56.3171	5.06837	1.69731		2.67535	56.2317	5.06889	1.61192		2.67538	56.257	5.06893	1.63718
	2.67815	56.3134	5.0717	1.69357		2.67868	56.2331	5.07222	1.6133		2.67871	56.2579	5.07226	1.63804
	2.68148	56.311	5.07503	1.69114		2.682	56.2344	5.07555	1.61455		2.68204	56.2581	5.07559	1.63824
	2.68481	56.3095	5.07836	1.68972		2.68533	56.2348	5.07888	1.61502		2.68537	56.2578	5.07892	1.638
	2.68813	56.3085	5.08168	1.68863		2.68866	56.234	5.08221	1.61413		2.6887	56.2573	5.08225	1.63747
	2.69146	56.3081	5.08501	1.68824		2.69199	56.2322	5.08554	1.61237		2.69203	56.2569	5.08557	1.63704
	2.69479	56.308	5.08834	1.68822		2.69531	56.2305	5.08886	1.61069		2.69535	56.2563	5.0889	1.6365
	2.69812	56.3075	5.09167	1.68764		2.69864	56.2291	5.09219	1.60927		2.69868	56.2558	5.09223	1.63599
	2.70145	56.3062	5.095	1.68638		2.70197	56.2278	5.09552	1.60796		2.70201	56.2558	5.09556	1.63596
	2.70478	56.305	5.09832	1.68522		2.7053	56.2267	5.09885	1.60691		2.70534	56.2562	5.09889	1.63637
	2.7081	56.3041	5.10165	1.68431		2.70863	56.2266	5.10218	1.6068		2.70866	56.2571	5.10221	1.63729
	2.71143	56.3033	5.10498	1.68351		2.71196	56.2275	5.1055	1.60766		2.71199	56.2585	5.10554	1.63871
	2.71476	56.3032	5.10831	1.68335		2.71528	56.2289	5.10883	1.6091		2.71532	56.2603	5.10887	1.64052
	2.71809	56.3035	5.11163	1.68364		2.71861	56.2307	5.11216	1.61091		2.71865	56.2625	5.1122	1.64268
	2.72141	56.3032	5.11496	1.68336		2.72194	56.233	5.11549	1.61318		2.72198	56.2647	5.11553	1.64482
	2.72474	56.3021	5.11829	1.68223		2.72527	56.2358	5.11882	1.61597		2.72531	56.2664	5.11885	1.64658
	2.72807	56.3003	5.12162	1.68046		2.7286	56.2384	5.12215	1.61861		2.72863	56.2677	5.12218	1.64791
	2.7314	56.2988	5.12495	1.67892		2.73192	56.2404	5.12547	1.62055		2.73196	56.2686	5.12551	1.64877
	2.73473	56.2978	5.12827	1.67801		2.73525	56.2415	5.1288	1.62172		2.73529	56.2691	5.12884	1.64925
	2.73805	56.2974	5.1316	1.67754		2.73858	56.2418	5.13213	1.622		2.73862	56.2692	5.13217	1.64942
	2.74138	56.298	5.13493	1.67819		2.74191	56.2412	5.13546	1.62137		2.74195	56.2689	5.1355	1.64904
	2.74471	56.2997	5.13826	1.67989		2.74524	56.2398	5.13879	1.61992		2.74527	56.2678	5.13882	1.64794
	2.74804	56.3022	5.14159	1.68239		2.74857	56.2379	5.14212	1.61804		2.7486	56.2662	5.14215	1.64635
	2.75136	56.3048	5.14491	1.68499		2.75189	56.2361	5.14544	1.61625		2.75193	56.264	5.14548	1.64413
	2.75469	56.3075	5.14824	1.68766		2.75522	56.2347	5.14877	1.61485		2.75526	56.261	5.14881	1.64119
	2.75802	56.31	5.15157	1.69013		2.75855	56.234	5.1521	1.61419		2.75859	56.2581	5.15214	1.63825
	2.76135	56.3123	5.1549	1.69243		2.76188	56.2341	5.15543	1.61422		2.76192	56.2561	5.15546	1.6363
	2.76468	56.3144	5.15822	1.69458		2.76521	56.2343	5.15876	1.61451		2.76524	56.2552	5.15879	1.63536
	2.768	56.3159	5.16155	1.69607		2.76853	56.2346	5.16208	1.61476		2.76857	56.2548	5.16212	1.63493
	2.77133	56.3172	5.16488	1.69739		2.77186	56.2347	5.16541	1.61486		2.7719	56.2549	5.16545	1.63503
	2.77466	56.3177	5.16821	1.69789		2.77519	56.2344	5.16874	1.61454		2.77523	56.2557	5.16878	1.63587
	2.77799	56.3172	5.17154	1.69734		2.77852	56.2332	5.17207	1.61337		2.77856	56.2566	5.17211	1.63678
	2.78132	56.3159	5.17487	1.69611		2.78185	56.2315	5.1754	1.61172		2.78188	56.2566	5.17543	1.63679
	2.78464	56.3141	5.17819	1.69432		2.78518	56.2299	5.17872	1.61012		2.78521	56.2559	5.17876	1.63611
	2.78797	56.3127	5.18152	1.69284		2.7885	56.2288	5.18205	1.60897		2.78854	56.2552	5.18209	1.63537
	2.7913	56.3121	5.18485	1.69225		2.79183	56.2283	5.18538	1.60846		2.79187	56.2549	5.18542	1.63506
	2.79463	56.312	5.18818	1.6922		2.79516	56.2288	5.18871	1.60894		2.7952	56.2547	5.18875	1.63488
	2.79795	56.3123	5.1915	1.69249		2.79849	56.2304	5.19204	1.61059		2.79853	56.2543	5.19207	1.63446
	2.80128	56.3133	5.19483	1.69348		2.80182	56.2324	5.19537	1.61258		2.80185	56.2541	5.1954	1.63428
	2.80461	56.3156	5.19816	1.69582		2.80514	56.2343	5.19869	1.61446		2.80518	56.2544	5.19873	1.63458
	2.80794	56.3192	5.20149	1.69942		2.80847	56.2358	5.20202	1.616		2.80851	56.255	5.20206	1.63515
	2.81127	56.3223	5.20482	1.70247		2.8118	56.2373	5.20535	1.61744		2.81184	56.2552	5.20539	1.6354
	2.8146	56.325	5.20814	1.7052		2.81513	56.2387	5.20868	1.61884		2.81517	56.2549	5.20871	1.6351
	2.81792	56.3271	5.21147	1.70724		2.81846	56.2401	5.21201	1.62031		2.81849	56.2544	5.21204	1.6346
	2.82125	56.328	5.2148	1.70814		2.82178	56.2416	5.21533	1.6218		2.82182	56.2536	5.21537	1.63381
	2.82458	56.3273	5.21813	1.70745		2.82511	56.2429	5.21866	1.62308		2.82515	56.2527	5.2187	1.63286
	2.82791	56.3239	5.22146	1.70412		2.82844	56.2438	5.22199	1.62399		2.82848	56.2518	5.22203	1.63195
	2.83123	56.3194	5.22478	1.69953		2.83177	56.244	5.22532	1.62422		2.83181	56.2512	5.22536	1.6314
	2.83456	56.3145	5.22811	1.69468		2.8351	56.2437	5.22865	1.62386		2.83514	56.2511	5.22868	1.63123
	2.83789	56.3103	5.23144	1.69049		2.83842	56.2429	5.23197	1.6231		2.83846	56.2508	5.23201	1.63094
	2.84122	56.3075	5.23477	1.68765		2.84175	56.2422	5.2353	1.62236		2.84179	56.2505	5.23534	1.63062
	2.84455	56.306	5.23809	1.68617		2.84508	56.2419	5.23863	1.6221		2.84512	56.2502	5.23867	1.63039
	2.84787	56.3063	5.24142	1.68644		2.84841	56.2422	5.24196	1.62238		2.84845	56.2503	5.242	1.63052
	2.8512	56.3089	5.24475	1.68906		2.85174	56.2429	5.24529	1.62304		2.85177	56.2509	5.24532	1.63111
	2.85453	56.3133	5.24808	1.69349		2.85507	56.2433	5.24862	1.62352		2.8551	56.2519	5.24865	1.63208
	2.85786	56.3184	5.25141	1.69854		2.85839	56.2436	5.25194	1.6238		2.85843	56.2533	5.25198	1.63344
	2.86118	56.3231	5.25473	1.70323		2.86172	56.244	5.25527	1.62419		2.86176	56.2549	5.25531	1.63511
	2.86451	56.3272	5.25806	1.70742		2.86505	56.2443	5.2586	1.62446		2.86509	56.2564	5.25864	1.63662
	2.86784	56.331	5.26139	1.71116		2.86838	56.2442	5.26193	1.62437		2.86842	56.257	5.26197	1.63716
	2.87117	56.3336	5.26472	1.71374		2.87171	56.2441	5.26526	1.62431		2.87174	56.2566	5.26529	1.63681
	2.8745	56.3344	5.26805	1.71455		2.87504	56.2444	5.26858	1.62458		2.87507	56.2562	5.26862	1.63634
	2.87783	56.3342	5.27137	1.71436		2.87836	56.2448	5.27191	1.625		2.8784	56.2559	5.27195	1.63607
	2.88115	56.3338	5.2747	1.71393		2.88169	56.2447	5.27524	1.6249		2.88173	56.2557	5.27528	1.63589
	2.88448	56.3334	5.27803	1.71359		2.88502	56.2437	5.27857	1.62384		2.88506	56.2552	5.27861	1.63534
	2.88781	56.3328	5.28136	1.71299		2.88835	56.2426	5.2819	1.62279		2.88838	56.2547	5.28193	1.63487
	2.89114	56.3322	5.28468	1.71239		2.89168	56.2422	5.28522	1.62237		2.89171	56.255	5.28526	1.63516
	2.89446	56.3316	5.28801	1.71175		2.895	56.2421	5.28855	1.62227		2.89504	56.2556	5.28859	1.63575
	2.89779	56.3306	5.29134	1.7108		2.89833	56.242	5.29188	1.62218		2.89837	56.2561	5.29192	1.63623
	2.90112	56.3296	5.29467	1.70972		2.90166	56.242	5.29521	1.6222		2.9017	56.2565	5.29525	1.63671
	2.90445	56.3282	5.298	1.70841		2.90499	56.2428	5.29854	1.62296		2.90503	56.2575	5.29857	1.63771
	2.90778	56.3264	5.30133	1.70658		2.90832	56.2437	5.30187	1.62391		2.90835	56.2585	5.3019	1.63871
	2.9111	56.3246	5.30465	1.70477		2.91164	56.2439	5.30519	1.62409		2.91168	56.259	5.30523	1.63916
	2.91443	56.3229	5.30798	1.70312		2.91497	56.2433	5.30852	1.62351		2.91501	56.2592	5.30856	1.63941
	2.91776	56.3222	5.31131	1.70237		2.9183	56.2425	5.31185	1.62267		2.91834	56.2597	5.31189	1.63987
	2.92109	56.3222	5.31464	1.70235		2.92163	56.2415	5.31518	1.62165		2.92167	56.2601	5.31522	1.6403
	2.92442	56.3222	5.31796	1.7024		2.92496	56.2399	5.31851	1.62003		2.92499	56.26	5.31854	1.64019
	2.92774	56.3223	5.32129	1.70245		2.92828	56.2375	5.32183	1.61763		2.92832	56.2596	5.32187	1.63979
	2.93107	56.3223	5.32462	1.70251		2.93161	56.235	5.32516	1.61522		2.93165	56.2588	5.3252	1.63893
	2.9344	56.3223	5.32795	1.70244		2.93494	56.2334	5.32849	1.61353		2.93498	56.2568	5.32853	1.63694
	2.93773	56.3221	5.33128	1.70227		2.93827	56.2326	5.33182	1.61274		2.93831	56.2537	5.33186	1.63389
	2.94105	56.3217	5.3346	1.70189		2.9416	56.2323	5.33515	1.61246		2.94164	56.2504	5.33518	1.63058
	2.94438	56.3216	5.33793	1.70177		2.94493	56.2325	5.33848	1.61263		2.94496	56.2479	5.33851	1.62809
	2.94771	56.3222	5.34126	1.70238		2.94825	56.2335	5.3418	1.6137		2.94829	56.2462	5.34184	1.62636
	2.95104	56.3232	5.34459	1.70332		2.95158	56.2352	5.34513	1.61537		2.95162	56.2449	5.34517	1.62505
	2.95437	56.3242	5.34792	1.70438		2.95491	56.2366	5.34846	1.61673		2.95495	56.2443	5.3485	1.62444
	2.95769	56.3252	5.35124	1.70535		2.95824	56.2371	5.35179	1.6173		2.95827	56.2441	5.35182	1.6243
	2.96102	56.3259	5.35457	1.70604		2.96157	56.2374	5.35511	1.61757		2.9616	56.2444	5.35515	1.62458
	2.96435	56.3263	5.3579	1.7065		2.96489	56.2379	5.35844	1.61803		2.96493	56.2446	5.35848	1.62477
	2.96768	56.3265	5.36123	1.70668		2.96822	56.2383	5.36177	1.61844		2.96826	56.2447	5.36181	1.62487
	2.97101	56.3263	5.36456	1.70647		2.97155	56.2386	5.3651	1.61872		2.97159	56.2454	5.36514	1.62557
	2.97433	56.326	5.36788	1.70613		2.97488	56.2391	5.36843	1.61925		2.97492	56.2465	5.36847	1.62667
	2.97766	56.3249	5.37121	1.70504		2.97821	56.2401	5.37176	1.62022		2.97824	56.2477	5.37179	1.62783
	2.98099	56.3237	5.37454	1.7039		2.98154	56.2415	5.37508	1.62164		2.98157	56.249	5.37512	1.62915
	2.98432	56.3226	5.37787	1.70275		2.98486	56.243	5.37841	1.62318		2.9849	56.2506	5.37845	1.6308
	2.98765	56.3214	5.38119	1.70162		2.98819	56.2443	5.38174	1.6245		2.98823	56.2523	5.38178	1.63249
	2.99097	56.3207	5.38452	1.70084		2.99152	56.245	5.38507	1.62517		2.99156	56.2536	5.38511	1.63375
	2.9943	56.32	5.38785	1.70021		2.99485	56.2447	5.3884	1.62484		2.99489	56.2543	5.38843	1.63448
	2.99763	56.3204	5.39118	1.7006		2.99818	56.2436	5.39173	1.6238		2.99821	56.2548	5.39176	1.63498
	3.00096	56.3215	5.39451	1.70166		3.0015	56.242	5.39505	1.62222		3.00154	56.2552	5.39509	1.63541
	3.00428	56.3222	5.39783	1.70241		3.00483	56.2398	5.39838	1.62		3.00487	56.255	5.39842	1.63517
	3.00761	56.323	5.40116	1.70321		3.00816	56.2374	5.40171	1.61757		3.0082	56.2538	5.40175	1.634
	3.01094	56.3236	5.40449	1.70376		3.01149	56.2355	5.40504	1.61572		3.01153	56.2522	5.40508	1.63242
	3.01427	56.3234	5.40782	1.70357		3.01482	56.2347	5.40837	1.61492		3.01485	56.2509	5.4084	1.6311
	3.0176	56.3225	5.41115	1.70266		3.01815	56.2349	5.41169	1.61506		3.01818	56.2502	5.41173	1.63042
	3.02092	56.3209	5.41447	1.70108		3.02147	56.2358	5.41502	1.61592		3.02151	56.2503	5.41506	1.63052
	3.02425	56.3189	5.4178	1.69905		3.0248	56.2369	5.41835	1.61707		3.02484	56.2511	5.41839	1.63124
	3.02758	56.3165	5.42113	1.69664		3.02813	56.2377	5.42168	1.61792		3.02817	56.2518	5.42172	1.63193
	3.03091	56.3141	5.42446	1.69429		3.03146	56.238	5.42501	1.61822		3.0315	56.2519	5.42504	1.63203
	3.03423	56.313	5.42778	1.69322		3.03479	56.2377	5.42834	1.6179		3.03482	56.2508	5.42837	1.63097
	3.03756	56.3126	5.43111	1.69276		3.03811	56.2367	5.43166	1.61683		3.03815	56.2484	5.4317	1.62861
	3.04089	56.313	5.43444	1.69313		3.04144	56.2349	5.43499	1.61506		3.04148	56.2448	5.43503	1.62498
	3.04422	56.3147	5.43777	1.69483		3.04477	56.2329	5.43832	1.61307		3.04481	56.2399	5.43836	1.62012
	3.04755	56.3171	5.4411	1.69723		3.0481	56.2311	5.44165	1.61131		3.04813	56.2347	5.44168	1.61487
	3.05088	56.32	5.44442	1.70015		3.05143	56.2303	5.44498	1.61052		3.05146	56.2304	5.44501	1.61059
	3.0542	56.3226	5.44775	1.70277		3.05475	56.2309	5.4483	1.61103		3.05479	56.2282	5.44834	1.60833
	3.05753	56.3251	5.45108	1.70528		3.05808	56.2323	5.45163	1.61247		3.05812	56.2277	5.45167	1.6079
	3.06086	56.3262	5.45441	1.70636		3.06141	56.2342	5.45496	1.61441		3.06145	56.2279	5.455	1.60806
	3.06419	56.3261	5.45773	1.70629		3.06474	56.2366	5.45829	1.61673		3.06478	56.2282	5.45833	1.60835
	3.06751	56.3256	5.46106	1.70573		3.06807	56.2393	5.46162	1.61943		3.0681	56.2288	5.46165	1.60897
	3.07084	56.324	5.46439	1.70419		3.07139	56.242	5.46494	1.62221		3.07143	56.2295	5.46498	1.60963
	3.07417	56.3222	5.46772	1.70238		3.07472	56.2456	5.46827	1.62577		3.07476	56.23	5.46831	1.61017
	3.0775	56.3199	5.47105	1.70012		3.07805	56.2507	5.4716	1.63083		3.07809	56.2306	5.47164	1.61081
	3.08083	56.3187	5.47438	1.69887		3.08138	56.2558	5.47493	1.63593		3.08142	56.2316	5.47497	1.61182
	3.08415	56.318	5.4777	1.69821		3.08471	56.2596	5.47826	1.63979		3.08474	56.233	5.47829	1.6132
	3.08748	56.3175	5.48103	1.69764		3.08804	56.262	5.48158	1.64218		3.08807	56.2346	5.48162	1.61473
	3.09081	56.317	5.48436	1.69719		3.09136	56.2633	5.48491	1.64349		3.0914	56.2362	5.48495	1.61639
	3.09414	56.317	5.48769	1.69716		3.09469	56.2633	5.48824	1.64346		3.09473	56.2375	5.48828	1.61771
	3.09747	56.3173	5.49101	1.69744		3.09802	56.2616	5.49157	1.64173		3.09806	56.238	5.49161	1.61821
	3.10079	56.3171	5.49434	1.69723		3.10135	56.2589	5.4949	1.63902		3.10139	56.238	5.49493	1.61822
	3.10412	56.317	5.49767	1.69712		3.10468	56.2563	5.49823	1.63644		3.10471	56.2378	5.49826	1.61797
	3.10745	56.3175	5.501	1.69768		3.108	56.2543	5.50155	1.63452		3.10804	56.2379	5.50159	1.61808
	3.11078	56.3185	5.50433	1.6987		3.11133	56.2529	5.50488	1.63305		3.11137	56.2383	5.50492	1.6185
	3.1141	56.3199	5.50765	1.70006		3.11466	56.2513	5.50821	1.63152		3.1147	56.2386	5.50825	1.6188
	3.11743	56.3211	5.51098	1.7013		3.11799	56.2489	5.51154	1.62903		3.11803	56.2393	5.51158	1.61944
	3.12076	56.3221	5.51431	1.70225		3.12132	56.2459	5.51487	1.6261		3.12135	56.2405	5.5149	1.62063
	3.12409	56.3223	5.51764	1.70249		3.12465	56.2437	5.51819	1.62386		3.12468	56.2419	5.51823	1.6221
	3.12742	56.3213	5.52097	1.70146		3.12797	56.2421	5.52152	1.62229		3.12801	56.2431	5.52156	1.62328
	3.13074	56.3194	5.52429	1.6996		3.1313	56.2408	5.52485	1.62101		3.13134	56.2439	5.52489	1.62407
	3.13407	56.3172	5.52762	1.69736		3.13463	56.2397	5.52818	1.61986		3.13467	56.2449	5.52822	1.62503
	3.1374	56.3156	5.53095	1.69572		3.13796	56.2387	5.53151	1.61884		3.138	56.2456	5.53154	1.62577
	3.14073	56.3151	5.53428	1.69528		3.14129	56.2376	5.53484	1.61776		3.14132	56.2453	5.53487	1.62552
	3.14406	56.315	5.53761	1.69521		3.14461	56.2359	5.53816	1.61609		3.14465	56.2442	5.5382	1.62437
	3.14738	56.3149	5.54093	1.69509		3.14794	56.2338	5.54149	1.61393		3.14798	56.2427	5.54153	1.62288
	3.15071	56.3149	5.54426	1.69511		3.15127	56.2318	5.54482	1.61193		3.15131	56.2415	5.54486	1.62163
	3.15404	56.3144	5.54759	1.69455		3.1546	56.2305	5.54815	1.61071		3.15463	56.2404	5.54818	1.62053
	3.15737	56.3134	5.55092	1.6936		3.15793	56.2303	5.55148	1.61051		3.15796	56.2396	5.55151	1.61973
	3.1607	56.3116	5.55424	1.69178		3.16126	56.2308	5.5548	1.61102		3.16129	56.2393	5.55484	1.6195
	3.16402	56.3099	5.55757	1.69008		3.16458	56.2319	5.55813	1.61205		3.16462	56.2392	5.55817	1.61939
	3.16735	56.3098	5.5609	1.68995		3.16791	56.2339	5.56146	1.61411		3.16795	56.2388	5.5615	1.61894
	3.17068	56.3109	5.56423	1.69106		3.17124	56.2367	5.56479	1.61692		3.17128	56.2381	5.56483	1.61831
	3.17401	56.3134	5.56756	1.69362		3.17457	56.2395	5.56812	1.61965		3.1746	56.2378	5.56815	1.61799
	3.17733	56.3167	5.57088	1.69688		3.1779	56.2417	5.57145	1.62186		3.17793	56.2377	5.57148	1.61784
	3.18066	56.3193	5.57421	1.69948		3.18122	56.2434	5.57477	1.62358		3.18126	56.2374	5.57481	1.61759
	3.18399	56.3213	5.57754	1.70146		3.18455	56.2451	5.5781	1.62524		3.18459	56.2372	5.57814	1.61737
	3.18732	56.3221	5.58087	1.70223		3.18788	56.2465	5.58143	1.6267		3.18792	56.2371	5.58147	1.61727
	3.19065	56.3216	5.5842	1.70182		3.19121	56.2474	5.58476	1.62758		3.19124	56.237	5.58479	1.61716
	3.19397	56.3198	5.58752	1.70002		3.19454	56.2475	5.58808	1.6277		3.19457	56.2367	5.58812	1.61685
	3.1973	56.3165	5.59085	1.69664		3.19787	56.2469	5.59141	1.62706		3.1979	56.2363	5.59145	1.61648
	3.20063	56.3132	5.59418	1.69335		3.20119	56.2458	5.59474	1.62595		3.20123	56.2362	5.59478	1.61633
	3.20396	56.311	5.59751	1.69119		3.20452	56.2447	5.59807	1.62486		3.20456	56.2364	5.59811	1.61654
	3.20729	56.3097	5.60084	1.68992		3.20785	56.2438	5.6014	1.62399		3.20789	56.2375	5.60144	1.61764
	3.21061	56.309	5.60416	1.68916		3.21118	56.2429	5.60473	1.62311		3.21121	56.2393	5.60476	1.61946
	3.21394	56.3085	5.60749	1.6887		3.2145	56.2424	5.60805	1.62259		3.21454	56.241	5.60809	1.62121
	3.21727	56.3092	5.61082	1.68937		3.21783	56.2423	5.61138	1.62243		3.21787	56.2425	5.61142	1.62271
	3.2206	56.3102	5.61415	1.69039		3.22116	56.2421	5.61471	1.62225		3.2212	56.2449	5.61475	1.62512
	3.22392	56.3105	5.61747	1.69072		3.22449	56.2416	5.61804	1.62177		3.22453	56.2486	5.61808	1.62882
	3.22725	56.3098	5.6208	1.69001		3.22782	56.2413	5.62137	1.62144		3.22785	56.252	5.6214	1.63213
	3.23058	56.3098	5.62413	1.69002		3.23115	56.2414	5.6247	1.62162		3.23118	56.254	5.62473	1.63421
	3.23391	56.311	5.62746	1.69112		3.23447	56.2415	5.62802	1.62172		3.23451	56.2554	5.62806	1.63556
	3.23724	56.3124	5.63078	1.69259		3.2378	56.2416	5.63135	1.62178		3.23784	56.2565	5.63139	1.63668
	3.24056	56.3142	5.63411	1.69433		3.24113	56.242	5.63468	1.62219		3.24117	56.2561	5.63472	1.63631
	3.24389	56.3156	5.63744	1.69576		3.24446	56.2431	5.63801	1.62324		3.2445	56.2532	5.63804	1.63335
	3.24722	56.3175	5.64077	1.69764		3.24779	56.2443	5.64134	1.62452		3.24782	56.2494	5.64137	1.62955
	3.25055	56.3191	5.6441	1.69927		3.25111	56.2452	5.64466	1.62538		3.25115	56.2462	5.6447	1.62637
	3.25388	56.3192	5.64743	1.69941		3.25444	56.246	5.64799	1.62613		3.25448	56.2441	5.64803	1.62423
	3.2572	56.3185	5.65075	1.69864		3.25777	56.2465	5.65132	1.62671		3.25781	56.2426	5.65136	1.6228
	3.26053	56.3171	5.65408	1.69724		3.2611	56.2467	5.65465	1.62688		3.26114	56.2417	5.65469	1.6219
	3.26386	56.3158	5.65741	1.69595		3.26443	56.2465	5.65798	1.62667		3.26446	56.2413	5.65801	1.62144
	3.26719	56.3147	5.66074	1.69485		3.26776	56.2461	5.66131	1.62632		3.26779	56.2414	5.66134	1.62156
	3.27052	56.3136	5.66406	1.69375		3.27108	56.2459	5.66463	1.62605		3.27112	56.2421	5.66467	1.6223
	3.27384	56.3127	5.66739	1.69284		3.27441	56.2453	5.66796	1.62548		3.27445	56.2432	5.668	1.62337
	3.27717	56.3119	5.67072	1.69204		3.27774	56.2446	5.67129	1.62477		3.27778	56.2444	5.67133	1.62453
	3.2805	56.3114	5.67405	1.69155		3.28107	56.2446	5.67462	1.6248		3.28111	56.2455	5.67465	1.62569
	3.28383	56.3114	5.67738	1.69155		3.2844	56.2452	5.67795	1.62536		3.28443	56.2471	5.67798	1.62725
	3.28715	56.3125	5.6807	1.69267		3.28772	56.2453	5.68127	1.62552		3.28776	56.2488	5.68131	1.62893
	3.29048	56.3145	5.68403	1.69467		3.29105	56.2449	5.6846	1.62503		3.29109	56.25	5.68464	1.63022
	3.29381	56.3169	5.68736	1.69709		3.29438	56.2442	5.68793	1.62435		3.29442	56.2513	5.68797	1.63144
	3.29714	56.3195	5.69069	1.69969		3.29771	56.2437	5.69126	1.62386		3.29774	56.2529	5.69129	1.63303
	3.30047	56.322	5.69402	1.70215		3.30104	56.2428	5.69459	1.62294		3.30107	56.2552	5.69462	1.63541
	3.30379	56.324	5.69734	1.7042		3.30437	56.2413	5.69791	1.62145		3.3044	56.2578	5.69795	1.638
	3.30712	56.3251	5.70067	1.70529		3.30769	56.2398	5.70124	1.62001		3.30773	56.26	5.70128	1.64018
	3.31045	56.325	5.704	1.70516		3.31102	56.2387	5.70457	1.61888		3.31106	56.2618	5.70461	1.64198
	3.31378	56.3245	5.70733	1.70469		3.31435	56.238	5.7079	1.61814		3.31439	56.2627	5.70793	1.64291
	3.31711	56.3242	5.71066	1.70442		3.31768	56.237	5.71123	1.61722		3.31771	56.2625	5.71126	1.64269
	3.32043	56.3245	5.71398	1.70472		3.32101	56.2359	5.71456	1.61606		3.32104	56.261	5.71459	1.64122
	3.32376	56.3262	5.71731	1.70637		3.32433	56.2351	5.71788	1.6153		3.32437	56.2588	5.71792	1.63895
	3.32709	56.3284	5.72064	1.7086		3.32766	56.2351	5.72121	1.61532		3.3277	56.2564	5.72125	1.63653
	3.33042	56.3304	5.72397	1.71058		3.33099	56.2359	5.72454	1.61605		3.33103	56.2543	5.72458	1.63449
	3.33374	56.3323	5.72729	1.71245		3.33432	56.2372	5.72787	1.61735		3.33435	56.253	5.7279	1.63321
	3.33707	56.3339	5.73062	1.71407		3.33765	56.239	5.73119	1.61921		3.33768	56.2528	5.73123	1.63299
	3.3404	56.3349	5.73395	1.71511		3.34097	56.2416	5.73452	1.62174		3.34101	56.2538	5.73456	1.63397
	3.34373	56.3346	5.73728	1.71473		3.3443	56.2444	5.73785	1.62453		3.34434	56.2554	5.73789	1.63558
	3.34706	56.3329	5.74061	1.71311		3.34763	56.2467	5.74118	1.62688		3.34767	56.2571	5.74122	1.63725
	3.35038	56.3315	5.74393	1.71168		3.35096	56.2485	5.74451	1.62866		3.351	56.2581	5.74455	1.63831
	3.35371	56.3307	5.74726	1.71083		3.35429	56.2497	5.74784	1.62992		3.35432	56.2586	5.74787	1.6388
	3.35704	56.3295	5.75059	1.70963		3.35762	56.2501	5.75116	1.63023		3.35765	56.259	5.7512	1.63914
	3.36037	56.3285	5.75392	1.70871		3.36094	56.2497	5.75449	1.6299		3.36098	56.2584	5.75453	1.63857
	3.3637	56.328	5.75725	1.70816		3.36427	56.2492	5.75782	1.62941		3.36431	56.2567	5.75786	1.63692
	3.36702	56.3272	5.76057	1.70741		3.3676	56.2484	5.76115	1.62858		3.36764	56.2544	5.76119	1.63462
	3.37035	56.3259	5.7639	1.70612		3.37093	56.2471	5.76448	1.62729		3.37096	56.2525	5.76451	1.63266
	3.37368	56.3241	5.76723	1.70427		3.37426	56.2453	5.76781	1.62544		3.37429	56.2517	5.76784	1.63186
	3.37701	56.3228	5.77056	1.70301		3.37758	56.2431	5.77113	1.62327		3.37762	56.2513	5.77117	1.63145
	3.38034	56.3217	5.77388	1.70192		3.38091	56.2409	5.77446	1.62111		3.38095	56.2507	5.7745	1.6309
	3.38366	56.321	5.77721	1.70115		3.38424	56.2387	5.77779	1.61883		3.38428	56.2501	5.77783	1.63028
	3.38699	56.3204	5.78054	1.70057		3.38757	56.2366	5.78112	1.61676		3.38761	56.2497	5.78115	1.62986
	3.39032	56.3202	5.78387	1.70041		3.3909	56.2353	5.78444	1.61551		3.39093	56.2495	5.78448	1.62963
	3.39365	56.3206	5.7872	1.70082		3.39423	56.2352	5.78777	1.61538		3.39426	56.2488	5.78781	1.62901
	3.39697	56.3218	5.79052	1.70202		3.39755	56.2362	5.7911	1.61636		3.39759	56.2475	5.79114	1.62769
	3.4003	56.3235	5.79385	1.70367		3.40088	56.2378	5.79443	1.61798		3.40092	56.2464	5.79447	1.62654
	3.40363	56.3246	5.79718	1.70474		3.40421	56.2395	5.79776	1.61962		3.40425	56.2459	5.7978	1.62606
	3.40696	56.3247	5.80051	1.70484		3.40754	56.2408	5.80109	1.62097		3.40757	56.2461	5.80112	1.62632
	3.41029	56.3249	5.80384	1.70502		3.41086	56.2414	5.80441	1.62159		3.4109	56.2466	5.80445	1.6268
	3.41362	56.3273	5.80716	1.70747		3.41419	56.2411	5.80774	1.62122		3.41423	56.2471	5.80778	1.62726
	3.41694	56.3314	5.81049	1.7116		3.41752	56.2404	5.81107	1.62061		3.41756	56.2479	5.81111	1.62812
	3.42027	56.3358	5.81382	1.71596		3.42085	56.2402	5.8144	1.62037		3.42089	56.2487	5.81444	1.62885
	3.4236	56.3401	5.81715	1.72025		3.42418	56.2409	5.81773	1.62104		3.42421	56.2489	5.81776	1.62912
	3.42693	56.3438	5.82048	1.72393		3.42751	56.2424	5.82106	1.62255		3.42754	56.249	5.82109	1.6292
	3.43025	56.3465	5.8238	1.72667		3.43083	56.2442	5.82438	1.62433		3.43087	56.2497	5.82442	1.62991
	3.43358	56.3468	5.82713	1.72699		3.43416	56.246	5.82771	1.62615		3.4342	56.2512	5.82775	1.63141
	3.43691	56.344	5.83046	1.72418		3.43749	56.2477	5.83104	1.62785		3.43753	56.2526	5.83108	1.63273
	3.44024	56.3396	5.83379	1.71973		3.44082	56.2492	5.83437	1.6294		3.44086	56.2538	5.83441	1.63397
	3.44357	56.3348	5.83712	1.71492		3.44415	56.2501	5.8377	1.63031		3.44418	56.2547	5.83773	1.63486
	3.44689	56.3311	5.84044	1.7113		3.44747	56.2496	5.84102	1.62976		3.44751	56.2551	5.84106	1.63527
	3.45022	56.3293	5.84377	1.70943		3.4508	56.2482	5.84435	1.62833		3.45084	56.2551	5.84439	1.63527
	3.45355	56.3283	5.8471	1.70849		3.45413	56.2481	5.84768	1.62826		3.45417	56.2546	5.84772	1.63475
	3.45688	56.3282	5.85043	1.70833		3.45746	56.2507	5.85101	1.63085		3.4575	56.2538	5.85105	1.63393
	3.46021	56.3283	5.85375	1.70847		3.46079	56.2548	5.85434	1.63493		3.46082	56.2522	5.85437	1.63233
	3.46353	56.3288	5.85708	1.70898		3.46412	56.2583	5.85767	1.63851		3.46415	56.2505	5.8577	1.63065
	3.46686	56.3297	5.86041	1.70985		3.46744	56.2611	5.86099	1.64126		3.46748	56.2495	5.86103	1.62967
	3.47019	56.3306	5.86374	1.7108		3.47077	56.2633	5.86432	1.64348		3.47081	56.2491	5.86436	1.62927
	3.47352	56.3315	5.86707	1.71165		3.4741	56.2644	5.86765	1.64458		3.47414	56.2496	5.86769	1.62973
	3.47684	56.3322	5.87039	1.71237		3.47743	56.2628	5.87098	1.64297		3.47747	56.2512	5.87101	1.63134
	3.48017	56.3329	5.87372	1.71308		3.48076	56.2591	5.8743	1.6393		3.48079	56.254	5.87434	1.63421
	3.4835	56.3337	5.87705	1.71384		3.48408	56.2556	5.87763	1.63576		3.48412	56.2574	5.87767	1.63753
	3.48683	56.334	5.88038	1.7142		3.48741	56.2534	5.88096	1.63354		3.48745	56.2604	5.881	1.64057
	3.49016	56.3344	5.8837	1.71459		3.49074	56.2524	5.88429	1.63262		3.49078	56.263	5.88433	1.64321
	3.49348	56.3354	5.88703	1.71553		3.49407	56.2519	5.88762	1.63206		3.4941	56.2649	5.88765	1.64511
	3.49681	56.3364	5.89036	1.7166		3.4974	56.2508	5.89095	1.63092		3.49743	56.2656	5.89098	1.64579
	3.50014	56.3372	5.89369	1.71734		3.50073	56.2486	5.89427	1.62877		3.50076	56.2654	5.89431	1.64555
	3.50347	56.3381	5.89702	1.71822		3.50405	56.2458	5.8976	1.62599		3.50409	56.2647	5.89764	1.64482
	3.50679	56.3393	5.90034	1.71951		3.50738	56.2428	5.90093	1.62302		3.50742	56.2638	5.90097	1.64393
	3.51012	56.3411	5.90367	1.72124		3.51071	56.24	5.90426	1.62017		3.51075	56.2627	5.9043	1.6429
	3.51345	56.3421	5.907	1.72231		3.51404	56.237	5.90759	1.61721		3.51407	56.2614	5.90762	1.64159
	3.51678	56.342	5.91033	1.72221		3.51737	56.2345	5.91092	1.6147		3.5174	56.2598	5.91095	1.63994
	3.52011	56.3411	5.91366	1.72127		3.52069	56.2331	5.91424	1.61332		3.52073	56.258	5.91428	1.63815
	3.52344	56.3398	5.91698	1.71997		3.52402	56.2323	5.91757	1.61248		3.52406	56.2568	5.91761	1.63699
	3.52676	56.3383	5.92031	1.71843		3.52735	56.2317	5.9209	1.61188		3.52739	56.2562	5.92094	1.63641
	3.53009	56.3363	5.92364	1.71652		3.53068	56.2314	5.92423	1.61161		3.53071	56.2559	5.92426	1.63605
	3.53342	56.3336	5.92697	1.71381		3.53401	56.2319	5.92756	1.61203		3.53404	56.2561	5.92759	1.63624
	3.53675	56.3314	5.9303	1.71162		3.53733	56.2327	5.93088	1.61289		3.53737	56.2573	5.93092	1.63747
	3.54007	56.3307	5.93362	1.71092		3.54066	56.2336	5.93421	1.61377		3.5407	56.2588	5.93425	1.63896
	3.5434	56.3311	5.93695	1.71122		3.54399	56.2346	5.93754	1.61476		3.54403	56.2593	5.93758	1.63949
	3.54673	56.3317	5.94028	1.71188		3.54732	56.2355	5.94087	1.61566		3.54736	56.2591	5.94091	1.63931
	3.55006	56.3324	5.94361	1.7126		3.55065	56.2357	5.9442	1.61585		3.55068	56.2589	5.94423	1.63909
	3.55339	56.3333	5.94693	1.71349		3.55398	56.235	5.94753	1.61522		3.55401	56.2586	5.94756	1.63875
	3.55671	56.3342	5.95026	1.71437		3.5573	56.2339	5.95085	1.61409		3.55734	56.2578	5.95089	1.638
	3.56004	56.3345	5.95359	1.7147		3.56063	56.2331	5.95418	1.61331		3.56067	56.2571	5.95422	1.63725
	3.56337	56.3343	5.95692	1.71449		3.56396	56.2325	5.95751	1.61266		3.564	56.2565	5.95754	1.6367
	3.5667	56.3344	5.96025	1.71457		3.56729	56.2319	5.96084	1.61208		3.56732	56.2563	5.96087	1.6365
	3.57002	56.3359	5.96357	1.71611		3.57062	56.2316	5.96416	1.61178		3.57065	56.2564	5.9642	1.63656
	3.57335	56.3391	5.9669	1.71931		3.57394	56.2317	5.96749	1.61182		3.57398	56.2567	5.96753	1.63687
	3.57668	56.3428	5.97023	1.72293		3.57727	56.2321	5.97082	1.61223		3.57731	56.2569	5.97086	1.63706
	3.58001	56.3462	5.97356	1.72638		3.5806	56.2324	5.97415	1.61256		3.58064	56.2563	5.97419	1.63648
	3.58334	56.3492	5.97689	1.72934		3.58393	56.2328	5.97748	1.61298		3.58397	56.2558	5.97751	1.63602
	3.58666	56.351	5.98021	1.73116		3.58726	56.2336	5.98081	1.61372		3.58729	56.2559	5.98084	1.63611
	3.58999	56.3507	5.98354	1.73091		3.59058	56.234	5.98413	1.61421		3.59062	56.2563	5.98417	1.63647
	3.59332	56.3483	5.98687	1.72843		3.59391	56.2344	5.98746	1.61453		3.59395	56.2565	5.9875	1.63672
	3.59665	56.3455	5.9902	1.72568		3.59724	56.235	5.99079	1.61519		3.59728	56.257	5.99083	1.63714
	3.59998	56.3432	5.99352	1.72335		3.60057	56.2358	5.99412	1.61598		3.60061	56.2578	5.99416	1.63802
	3.6033	56.3413	5.99685	1.72147		3.6039	56.2367	5.99745	1.61691		3.60393	56.2592	5.99748	1.63937
	3.60663	56.3409	6.00018	1.72105		3.60723	56.2371	6.00077	1.61724		3.60726	56.2604	6.00081	1.6406
	3.60996	56.3424	6.00351	1.72261		3.61055	56.2371	6.0041	1.61731		3.61059	56.2616	6.00414	1.6418
	3.61329	56.3449	6.00684	1.72511		3.61388	56.2375	6.00743	1.61766		3.61392	56.2624	6.00747	1.64253
	3.61662	56.3473	6.01017	1.72744		3.61721	56.2374	6.01076	1.61761		3.61725	56.2626	6.0108	1.64281
	3.61994	56.3488	6.01349	1.72894		3.62054	56.2363	6.01409	1.61649		3.62057	56.2626	6.01412	1.64275
	3.62327	56.3498	6.01682	1.72997		3.62387	56.2345	6.01741	1.61471		3.6239	56.2618	6.01745	1.64194
	3.6266	56.3502	6.02015	1.73035		3.62719	56.2333	6.02074	1.6135		3.62723	56.2608	6.02078	1.64092
	3.62993	56.3492	6.02348	1.72941		3.63052	56.2332	6.02407	1.6134		3.63056	56.2596	6.02411	1.63982
	3.63326	56.3477	6.0268	1.72791		3.63385	56.2335	6.0274	1.61364		3.63389	56.2593	6.02744	1.63944
	3.63658	56.3464	6.03013	1.72656		3.63718	56.2341	6.03073	1.61427		3.63721	56.2604	6.03076	1.64057
	3.63991	56.3451	6.03346	1.72529		3.64051	56.2358	6.03406	1.61602		3.64054	56.2614	6.03409	1.64159
	3.64324	56.344	6.03679	1.72418		3.64384	56.2383	6.03738	1.61847		3.64387	56.2619	6.03742	1.64203
	3.64657	56.3432	6.04012	1.72339		3.64716	56.2406	6.04071	1.62073		3.6472	56.2618	6.04075	1.64197
	3.64989	56.3422	6.04344	1.7224		3.65049	56.242	6.04404	1.62222		3.65053	56.2612	6.04408	1.64135
	3.65322	56.3406	6.04677	1.72075		3.65382	56.2435	6.04737	1.62367		3.65386	56.2598	6.04741	1.63993
	3.65655	56.3387	6.0501	1.71892		3.65715	56.2446	6.0507	1.62473		3.65718	56.2567	6.05073	1.63683
	3.65988	56.3376	6.05343	1.71778		3.66048	56.2442	6.05403	1.62436		3.66051	56.2533	6.05406	1.63352
	3.66321	56.3374	6.05676	1.71762		3.6638	56.2429	6.05735	1.62305		3.66384	56.252	6.05739	1.63217
	3.66653	56.3372	6.06008	1.71734		3.66713	56.2419	6.06068	1.62206		3.66717	56.2519	6.06072	1.6321
	3.66986	56.3369	6.06341	1.71703		3.67046	56.2413	6.06401	1.62152		3.6705	56.2522	6.06405	1.63235
	3.67319	56.3371	6.06674	1.71729		3.67379	56.2405	6.06734	1.62063		3.67382	56.2518	6.06737	1.63194
	3.67652	56.3375	6.07007	1.7177		3.67712	56.2394	6.07066	1.61955		3.67715	56.2513	6.0707	1.63149
	3.67985	56.3378	6.07339	1.71799		3.68045	56.2393	6.07399	1.61944		3.68048	56.2509	6.07403	1.63107
	3.68317	56.3383	6.07672	1.71844		3.68377	56.2396	6.07732	1.61975		3.68381	56.2501	6.07736	1.63027
	3.6865	56.339	6.08005	1.71915		3.6871	56.2393	6.08065	1.61949		3.68714	56.2495	6.08069	1.62967
	3.68983	56.3397	6.08338	1.71983		3.69043	56.2382	6.08398	1.6184		3.69047	56.2496	6.08401	1.62976
	3.69316	56.3401	6.08671	1.72023		3.69376	56.2368	6.08731	1.61702		3.69379	56.2501	6.08734	1.63022
	3.69649	56.3403	6.09003	1.72042		3.69708	56.2355	6.09063	1.61565		3.69712	56.2504	6.09067	1.63058
	3.69981	56.3402	6.09336	1.72034		3.70041	56.2341	6.09396	1.61424		3.70045	56.2506	6.094	1.63074
	3.70314	56.3392	6.09669	1.71935		3.70374	56.2333	6.09729	1.61348		3.70378	56.2499	6.09733	1.63003
	3.70647	56.337	6.10002	1.7172		3.70707	56.2329	6.10062	1.61304		3.70711	56.2482	6.10065	1.62839
	3.7098	56.3344	6.10335	1.71462		3.7104	56.2326	6.10395	1.61273		3.71043	56.2459	6.10398	1.6261
	3.71312	56.3323	6.10667	1.71243		3.71373	56.2324	6.10727	1.61253		3.71376	56.2442	6.10731	1.62433
	3.71645	56.3305	6.11	1.71063		3.71705	56.2327	6.1106	1.61283		3.71709	56.2439	6.11064	1.62407
	3.71978	56.3288	6.11333	1.70896		3.72038	56.2339	6.11393	1.61409		3.72042	56.2445	6.11397	1.6247
	3.72311	56.3274	6.11666	1.70756		3.72371	56.2355	6.11726	1.61564		3.72375	56.2462	6.1173	1.6264
	3.72644	56.3268	6.11998	1.70692		3.72704	56.2376	6.12059	1.61776		3.72708	56.2481	6.12062	1.62828
	3.72976	56.3277	6.12331	1.70784		3.73037	56.24	6.12392	1.62017		3.7304	56.2501	6.12395	1.63027
	3.73309	56.3291	6.12664	1.70927		3.73369	56.2425	6.12724	1.62265		3.73373	56.2522	6.12728	1.63241
	3.73642	56.33	6.12997	1.71021		3.73702	56.2447	6.13057	1.62489		3.73706	56.2547	6.13061	1.63484
	3.73975	56.3311	6.1333	1.71122		3.74035	56.2462	6.1339	1.62641		3.74039	56.2574	6.13394	1.63759
	3.74308	56.3324	6.13662	1.71261		3.74368	56.2472	6.13723	1.62736		3.74372	56.2602	6.13727	1.64035
	3.7464	56.3342	6.13995	1.71437		3.74701	56.2482	6.14056	1.62838		3.74704	56.2627	6.14059	1.64285
	3.74973	56.3361	6.14328	1.71625		3.75034	56.2496	6.14389	1.62974		3.75037	56.2653	6.14392	1.64547
	3.75306	56.3379	6.14661	1.71811		3.75366	56.251	6.14721	1.63121		3.7537	56.2672	6.14725	1.64737
	3.75639	56.3408	6.14994	1.72094		3.75699	56.2526	6.15054	1.63279		3.75703	56.268	6.15058	1.64819
	3.75971	56.3449	6.15326	1.72505		3.76032	56.2542	6.15387	1.63438		3.76036	56.2681	6.1539	1.64832
	3.76304	56.3499	6.15659	1.73004		3.76365	56.2559	6.1572	1.63604		3.76369	56.2674	6.15723	1.64753
	3.76637	56.355	6.15992	1.73513		3.76698	56.257	6.16052	1.63715		3.76701	56.2661	6.16056	1.64627
	3.7697	56.3592	6.16325	1.73936		3.77031	56.2574	6.16385	1.63755		3.77034	56.2641	6.16389	1.64424
	3.77303	56.3629	6.16657	1.74303		3.77363	56.2573	6.16718	1.63744		3.77367	56.2619	6.16722	1.64207
	3.77635	56.3661	6.1699	1.74629		3.77696	56.2571	6.17051	1.63732		3.777	56.2601	6.17055	1.64026
	3.77968	56.3675	6.17323	1.74772		3.78029	56.2567	6.17384	1.63689		3.78032	56.2581	6.17387	1.63826
	3.78301	56.3672	6.17656	1.74737		3.78362	56.2558	6.17717	1.63598		3.78365	56.2559	6.1772	1.63607
	3.78634	56.3662	6.17989	1.74635		3.78694	56.2552	6.18049	1.6354		3.78698	56.2545	6.18053	1.63472
	3.78967	56.3661	6.18322	1.74627		3.79027	56.2548	6.18382	1.63493		3.79031	56.2543	6.18386	1.63452
	3.79299	56.3666	6.18654	1.7468		3.7936	56.2546	6.18715	1.63474		3.79364	56.2552	6.18719	1.63533
	3.79632	56.3665	6.18987	1.74668		3.79693	56.2548	6.19048	1.63497		3.79697	56.2563	6.19051	1.63646
	3.79965	56.3663	6.1932	1.74652		3.80026	56.2551	6.19381	1.63527		3.80029	56.2571	6.19384	1.63726
	3.80298	56.3662	6.19653	1.74639		3.80359	56.2554	6.19714	1.6356		3.80362	56.2576	6.19717	1.63775
	3.80631	56.3655	6.19985	1.74571		3.80691	56.2555	6.20046	1.63565		3.80695	56.2579	6.2005	1.63807
	3.80963	56.3642	6.20318	1.74434		3.81024	56.255	6.20379	1.63517		3.81028	56.2578	6.20383	1.63799
	3.81296	56.3629	6.20651	1.74309		3.81357	56.2538	6.20712	1.63397		3.81361	56.257	6.20716	1.63718
	3.81629	56.3632	6.20984	1.7434		3.8169	56.2517	6.21045	1.63187		3.81693	56.2559	6.21048	1.63609
	3.81962	56.3645	6.21317	1.74468		3.82023	56.2503	6.21378	1.63044		3.82026	56.2549	6.21381	1.63506
	3.82294	56.3657	6.21649	1.74587		3.82355	56.2504	6.2171	1.63053		3.82359	56.2551	6.21714	1.63529
	3.82627	56.3664	6.21982	1.74662		3.82688	56.2512	6.22043	1.63135		3.82692	56.2569	6.22047	1.63708
	3.8296	56.3664	6.22315	1.74655		3.83021	56.2527	6.22376	1.63283		3.83025	56.2592	6.2238	1.63942
	3.83293	56.3651	6.22648	1.74532		3.83354	56.2548	6.22709	1.63496		3.83358	56.2615	6.22712	1.6417
	3.83626	56.3623	6.22981	1.74252		3.83687	56.2574	6.23042	1.6376		3.8369	56.2638	6.23045	1.64393
	3.83958	56.3592	6.23313	1.73936		3.8402	56.2594	6.23374	1.63953		3.84023	56.2655	6.23378	1.64565
	3.84291	56.357	6.23646	1.73719		3.84352	56.26	6.23707	1.64017		3.84356	56.2664	6.23711	1.64656
	3.84624	56.3563	6.23979	1.7365		3.84685	56.2596	6.2404	1.63978		3.84689	56.2655	6.24044	1.64572
	3.84957	56.3565	6.24312	1.73664		3.85018	56.2587	6.24373	1.63888		3.85022	56.2633	6.24376	1.64348
	3.8529	56.3567	6.24644	1.73692		3.85351	56.2579	6.24706	1.6381		3.85354	56.2607	6.24709	1.64084
	3.85622	56.3567	6.24977	1.73689		3.85684	56.2576	6.25038	1.6378		3.85687	56.2581	6.25042	1.63831
	3.85955	56.3558	6.2531	1.73592		3.86016	56.2574	6.25371	1.63761		3.8602	56.2555	6.25375	1.63572
	3.86288	56.3543	6.25643	1.73446		3.86349	56.2571	6.25704	1.63726		3.86353	56.2529	6.25708	1.6331
	3.86621	56.3523	6.25976	1.73244		3.86682	56.2566	6.26037	1.63676		3.86686	56.2504	6.26041	1.63059
	3.86953	56.3499	6.26308	1.73002		3.87015	56.2565	6.2637	1.63664		3.87019	56.2485	6.26373	1.62867
	3.87286	56.3475	6.26641	1.72762		3.87348	56.2566	6.26703	1.6368		3.87351	56.2473	6.26706	1.62747
	3.87619	56.3456	6.26974	1.72582		3.87681	56.2573	6.27035	1.63743		3.87684	56.2458	6.27039	1.62593
	3.87952	56.3449	6.27307	1.72504		3.88013	56.2586	6.27368	1.63875		3.88017	56.2445	6.27372	1.62465
	3.88285	56.3448	6.2764	1.725		3.88346	56.26	6.27701	1.64017		3.8835	56.2438	6.27705	1.62395
	3.88617	56.3453	6.27972	1.72552		3.88679	56.2612	6.28034	1.64137		3.88683	56.2435	6.28038	1.62368
	3.8895	56.3466	6.28305	1.7268		3.89012	56.2616	6.28367	1.64175		3.89015	56.2431	6.2837	1.62323
	3.89283	56.3487	6.28638	1.72885		3.89344	56.2605	6.28699	1.64064		3.89348	56.2419	6.28703	1.62211
	3.89616	56.3507	6.28971	1.73091		3.89677	56.2578	6.29032	1.63797		3.89681	56.2409	6.29036	1.62104
	3.89949	56.352	6.29303	1.73219		3.9001	56.2547	6.29365	1.63489		3.90014	56.2403	6.29369	1.62047
	3.90281	56.3522	6.29636	1.73238		3.90343	56.2514	6.29698	1.63159		3.90347	56.2401	6.29702	1.62026
	3.90614	56.3517	6.29969	1.73186		3.90676	56.2483	6.30031	1.62851		3.90679	56.2398	6.30034	1.61995
	3.90947	56.3509	6.30302	1.73107		3.91009	56.2462	6.30363	1.6264		3.91012	56.2393	6.30367	1.61949
	3.9128	56.3501	6.30635	1.73031		3.91341	56.2454	6.30696	1.62555		3.91345	56.2392	6.307	1.6194
	3.91613	56.3495	6.30968	1.72967		3.91674	56.2454	6.31029	1.62558		3.91678	56.2392	6.31033	1.61937
	3.91945	56.3489	6.313	1.72906		3.92007	56.2454	6.31362	1.6256		3.92011	56.239	6.31366	1.61916
	3.92278	56.3483	6.31633	1.72852		3.9234	56.2461	6.31695	1.62629		3.92344	56.2384	6.31698	1.61854
	3.92611	56.3479	6.31966	1.72803		3.92673	56.2476	6.32028	1.62773		3.92676	56.2375	6.32031	1.61771
	3.92944	56.3472	6.32299	1.7274		3.93005	56.2494	6.3236	1.62959		3.93009	56.237	6.32364	1.6172
	3.93276	56.3467	6.32631	1.72687		3.93338	56.2509	6.32693	1.63103		3.93342	56.2369	6.32697	1.61711
	3.93609	56.3461	6.32964	1.7263		3.93671	56.2523	6.33026	1.63252		3.93675	56.2372	6.3303	1.61738
	3.93942	56.3455	6.33297	1.72566		3.94004	56.2536	6.33359	1.63377		3.94008	56.2374	6.33362	1.61757
	3.94275	56.3451	6.3363	1.72525		3.94337	56.2543	6.33692	1.63443		3.9434	56.2377	6.33695	1.61791
	3.94608	56.3455	6.33963	1.72569		3.9467	56.2544	6.34025	1.63454		3.94673	56.2392	6.34028	1.61938
	3.9494	56.3471	6.34295	1.72722		3.95002	56.2544	6.34357	1.6346		3.95006	56.2412	6.34361	1.62137
	3.95273	56.3495	6.34628	1.72966		3.95335	56.2553	6.3469	1.63546		3.95339	56.2429	6.34694	1.62306
	3.95606	56.3522	6.34961	1.73239		3.95668	56.2569	6.35023	1.6371		3.95672	56.2445	6.35027	1.62463
	3.95939	56.3554	6.35294	1.73561		3.96001	56.2589	6.35356	1.6391		3.96004	56.2465	6.35359	1.6267
	3.96272	56.3592	6.35627	1.73934		3.96334	56.2607	6.35689	1.64087		3.96337	56.2489	6.35692	1.62904
	3.96604	56.3622	6.35959	1.7424		3.96666	56.2614	6.36021	1.64156		3.9667	56.2502	6.36025	1.6304
	3.96937	56.3639	6.36292	1.74408		3.96999	56.2611	6.36354	1.64123		3.97003	56.2511	6.36358	1.63125
	3.9727	56.3638	6.36625	1.74402		3.97332	56.2595	6.36687	1.63963		3.97336	56.2518	6.36691	1.63199
	3.97603	56.3628	6.36958	1.74294		3.97665	56.2564	6.3702	1.63657		3.97668	56.253	6.37023	1.63321
	3.97936	56.3613	6.37291	1.74151		3.97998	56.2533	6.37353	1.63342		3.98001	56.2544	6.37356	1.63454
	3.98268	56.3597	6.37623	1.73987		3.98331	56.2508	6.37685	1.63098		3.98334	56.2555	6.37689	1.63563
	3.98601	56.3583	6.37956	1.73845		3.98663	56.2495	6.38018	1.62963		3.98667	56.257	6.38022	1.63716
	3.98934	56.3575	6.38289	1.73772		3.98996	56.2497	6.38351	1.62984		3.99	56.2587	6.38355	1.63887
	3.99267	56.3578	6.38622	1.73801		3.99329	56.2514	6.38684	1.63158		3.99333	56.2603	6.38687	1.64048
	3.996	56.3591	6.38954	1.73932		3.99662	56.2542	6.39017	1.63435		3.99665	56.2615	6.3902	1.64167
	3.99932	56.3613	6.39287	1.74151		3.99995	56.2567	6.39349	1.6369		3.99998	56.262	6.39353	1.64221
	4.00265	56.364	6.3962	1.74413		4.00327	56.2584	6.39682	1.63855		4.00331	56.2624	6.39686	1.64258
	4.00598	56.3662	6.39953	1.74638		4.0066	56.2595	6.40015	1.63967		4.00664	56.2625	6.40019	1.64263
	4.00931	56.3678	6.40285	1.74797		4.00993	56.2596	6.40348	1.63977		4.00997	56.2614	6.40352	1.64161
	4.01263	56.3687	6.40618	1.74892		4.01326	56.2589	6.40681	1.63905		4.0133	56.2599	6.40684	1.64008
	4.01596	56.3686	6.40951	1.74881		4.01659	56.257	6.41014	1.63713		4.01662	56.2582	6.41017	1.63835
	4.01929	56.3674	6.41284	1.74754		4.01992	56.2547	6.41346	1.63485		4.01995	56.2566	6.4135	1.63681
	4.02262	56.3654	6.41617	1.74561		4.02324	56.253	6.41679	1.63313		4.02328	56.2555	6.41683	1.63562
	4.02595	56.364	6.4195	1.74414		4.02657	56.2518	6.42012	1.63195		4.02661	56.2535	6.42016	1.63363
	4.02927	56.3635	6.42282	1.74371		4.0299	56.2513	6.42345	1.63144		4.02994	56.2514	6.42348	1.63158
	4.0326	56.3639	6.42615	1.74406		4.03323	56.2509	6.42678	1.63105		4.03326	56.2504	6.42681	1.6306
	4.03593	56.3653	6.42948	1.74543		4.03656	56.2514	6.43011	1.63154		4.03659	56.2505	6.43014	1.6307
	4.03926	56.3672	6.43281	1.74742		4.03988	56.2527	6.43343	1.6329		4.03992	56.251	6.43347	1.63118
	4.04258	56.3692	6.43613	1.74939		4.04321	56.2539	6.43676	1.63411		4.04325	56.2509	6.4368	1.6311
	4.04591	56.3708	6.43946	1.75099		4.04654	56.2551	6.44009	1.63526		4.04658	56.2513	6.44013	1.63147
	4.04924	56.3717	6.44279	1.75185		4.04987	56.2562	6.44342	1.63633		4.0499	56.2519	6.44345	1.63203
	4.05257	56.3719	6.44612	1.75207		4.0532	56.2576	6.44674	1.63774		4.05323	56.2513	6.44678	1.63143
	4.0559	56.3716	6.44945	1.75177		4.05652	56.2591	6.45007	1.63927		4.05656	56.2504	6.45011	1.63057
	4.05922	56.3713	6.45277	1.75148		4.05985	56.2608	6.4534	1.64093		4.05989	56.2492	6.45344	1.6294
	4.06255	56.3718	6.4561	1.75198		4.06318	56.2623	6.45673	1.64247		4.06322	56.2484	6.45677	1.62861
	4.06588	56.3732	6.45943	1.75334		4.06651	56.2635	6.46006	1.6437		4.06654	56.2483	6.46009	1.62849
	4.06921	56.375	6.46276	1.75516		4.06984	56.264	6.46339	1.64418		4.06987	56.2492	6.46342	1.62936
	4.07254	56.3767	6.46609	1.75683		4.07317	56.2652	6.46671	1.64534		4.0732	56.2508	6.46675	1.63101
	4.07586	56.3783	6.46941	1.75851		4.07649	56.2672	6.47004	1.64733		4.07653	56.2526	6.47008	1.63276
	4.07919	56.3804	6.47274	1.76059		4.07982	56.2688	6.47337	1.64898		4.07986	56.2541	6.47341	1.63428
	4.08252	56.3825	6.47607	1.76264		4.08315	56.2698	6.4767	1.64994		4.08319	56.2558	6.47674	1.63597
	4.08585	56.3837	6.4794	1.76392		4.08648	56.27	6.48003	1.65022		4.08651	56.2574	6.48006	1.63759
	4.08918	56.3843	6.48272	1.76447		4.08981	56.2696	6.48336	1.64982		4.08984	56.259	6.48339	1.63921
	4.0925	56.3849	6.48605	1.76504		4.09313	56.2677	6.48668	1.64788		4.09317	56.2596	6.48672	1.63979
	4.09583	56.3855	6.48938	1.76571		4.09646	56.2645	6.49001	1.64465		4.0965	56.2597	6.49005	1.63986
	4.09916	56.386	6.49271	1.76614		4.09979	56.2617	6.49334	1.64189		4.09983	56.259	6.49338	1.63922
	4.10249	56.3862	6.49604	1.76633		4.10312	56.2603	6.49667	1.64051		4.10316	56.2576	6.4967	1.63776
	4.10581	56.3864	6.49936	1.76656		4.10645	56.26	6.5	1.64019		4.10648	56.2562	6.50003	1.63634
	4.10914	56.3871	6.50269	1.7673		4.10977	56.2607	6.50332	1.64087		4.10981	56.255	6.50336	1.63513
	4.11247	56.3885	6.50602	1.76868		4.1131	56.2625	6.50665	1.64266		4.11314	56.2545	6.50669	1.63472
	4.1158	56.3906	6.50935	1.77079		4.11643	56.2646	6.50998	1.64473		4.11647	56.2547	6.51002	1.63486
	4.11913	56.393	6.51267	1.77315		4.11976	56.2654	6.51331	1.64558		4.11979	56.2555	6.51334	1.63567
	4.12246	56.3953	6.516	1.77547		4.12309	56.265	6.51664	1.64513		4.12312	56.2575	6.51667	1.63765
	4.12578	56.3973	6.51933	1.77749		4.12641	56.2636	6.51996	1.64382		4.12645	56.2603	6.52	1.64045
	4.12911	56.3983	6.52266	1.77845		4.12974	56.2622	6.52329	1.64234		4.12978	56.2629	6.52333	1.64309
	4.13244	56.398	6.52599	1.77815		4.13307	56.2606	6.52662	1.6408		4.13311	56.2642	6.52666	1.64438
	4.13577	56.3971	6.52932	1.77727		4.1364	56.2589	6.52995	1.63912		4.13644	56.2648	6.52998	1.64495
	4.13909	56.3962	6.53264	1.7764		4.13973	56.258	6.53328	1.63817		4.13976	56.2642	6.53331	1.64441
	4.14242	56.395	6.53597	1.77514		4.14306	56.2579	6.5366	1.63805		4.14309	56.2636	6.53664	1.64376
	4.14575	56.3934	6.5393	1.77361		4.14638	56.2584	6.53993	1.6386		4.14642	56.2628	6.53997	1.64297
	4.14908	56.3928	6.54263	1.77298		4.14971	56.2592	6.54326	1.63942		4.14975	56.2613	6.5433	1.64146
	4.15241	56.3943	6.54596	1.77443		4.15304	56.2601	6.54659	1.64031		4.15308	56.2603	6.54663	1.64044
	4.15573	56.3966	6.54928	1.77679		4.15637	56.2613	6.54992	1.64147		4.1564	56.26	6.54995	1.64017
	4.15906	56.3983	6.55261	1.77845		4.1597	56.2626	6.55325	1.64275		4.15973	56.2602	6.55328	1.64041
	4.16239	56.3996	6.55594	1.7798		4.16303	56.2628	6.55657	1.64297		4.16306	56.2601	6.55661	1.64027
	4.16572	56.4014	6.55927	1.78162		4.16635	56.2624	6.5599	1.64254		4.16639	56.2587	6.55994	1.63887
	4.16904	56.4033	6.56259	1.78345		4.16968	56.2624	6.56323	1.64259		4.16972	56.2568	6.56327	1.63693
	4.17237	56.404	6.56592	1.78413		4.17301	56.264	6.56656	1.64413		4.17305	56.2548	6.56659	1.63497
	4.1757	56.4034	6.56925	1.78356		4.17634	56.2657	6.56989	1.64586		4.17637	56.253	6.56992	1.63318
	4.17903	56.4025	6.57258	1.78269		4.17967	56.2664	6.57322	1.64662		4.1797	56.252	6.57325	1.6322
	4.18236	56.402	6.57591	1.78216		4.18299	56.2665	6.57654	1.64664		4.18303	56.2524	6.57658	1.63256
	4.18568	56.4017	6.57923	1.78187		4.18632	56.2667	6.57987	1.64682		4.18636	56.2533	6.57991	1.63343
	4.18901	56.4015	6.58256	1.78171		4.18965	56.2662	6.5832	1.64642		4.18969	56.2539	6.58324	1.63407
	4.19234	56.4019	6.58589	1.78206		4.19298	56.2635	6.58653	1.64366		4.19301	56.2545	6.58656	1.63467
	4.19567	56.4029	6.58922	1.78303		4.19631	56.2602	6.58986	1.64034		4.19634	56.2546	6.58989	1.63475
	4.199	56.404	6.59255	1.78415		4.19963	56.2579	6.59318	1.63811		4.19967	56.2543	6.59322	1.63444
	4.20232	56.405	6.59587	1.78518		4.20296	56.2565	6.59651	1.63663		4.203	56.2534	6.59655	1.63358
	4.20565	56.406	6.5992	1.78615		4.20629	56.2545	6.59984	1.63472		4.20633	56.2523	6.59987	1.63249
	4.20898	56.407	6.60253	1.78716		4.20962	56.2522	6.60317	1.63233		4.20965	56.2508	6.6032	1.63101
	4.21231	56.4079	6.60586	1.78803		4.21295	56.2501	6.6065	1.63027		4.21298	56.2486	6.60653	1.6288
	4.21563	56.408	6.60918	1.78817		4.21628	56.2486	6.60982	1.62872		4.21631	56.2459	6.60986	1.62607
	4.21896	56.4078	6.61251	1.78798		4.2196	56.2467	6.61315	1.62691		4.21964	56.2433	6.61319	1.62348
	4.22229	56.4079	6.61584	1.78806		4.22293	56.245	6.61648	1.62516		4.22297	56.2408	6.61652	1.62095
	4.22562	56.408	6.61917	1.78819		4.22626	56.2445	6.61981	1.62466		4.2263	56.2383	6.61984	1.61842
	4.22895	56.4075	6.6225	1.78764		4.22959	56.2449	6.62314	1.62508		4.22962	56.2358	6.62317	1.61593
	4.23227	56.4059	6.62582	1.78611		4.23292	56.2464	6.62647	1.62656		4.23295	56.2345	6.6265	1.61467
	4.2356	56.4041	6.62915	1.78431		4.23624	56.2485	6.62979	1.62863		4.23628	56.2346	6.62983	1.61477
	4.23893	56.4025	6.63248	1.78266		4.23957	56.251	6.63312	1.63117		4.23961	56.2356	6.63316	1.61573
	4.24226	56.401	6.63581	1.78114		4.2429	56.2544	6.63645	1.63454		4.24294	56.2366	6.63649	1.61682
	4.24559	56.3993	6.63914	1.77942		4.24623	56.2579	6.63978	1.63811		4.24626	56.2374	6.63981	1.61758
[truncated: 7,305 more rows]

[truncated: 8 more sheets: Fig 5F, Fig 6B, Fig 6c, d, e, Fig. 7c, Fig 8a, b, c, d, Fig 8f, g, FIg 9A,B,C,D, Plasmid and Primers List]
